# Supplementary material for: Hippo pathway controls biopterin metabolism to shield adjacent cells from ferroptosis in lung cancer
Source: EMBO Rep. 2025 Jul 7;26(16):4124–52. doi: 10.1038/s44319-025-00515-4 (PMC12373837; doi:10.1038/s44319-025-00515-4)
Supplement: Supplementary file 2 — Table EV2 [file 44319_2025_515_MOESM2_ESM.xlsx]

## Sheet: tbl_ev2_gene_list
Table EV2. List of ferroptosis-related genes.
Human_gene_symbol	NCBI_gene_human	Mouse_gene_symbol	NCBI_gene_mouse
CHMP5	51510	Chmp5	76959
COQ2	27235	Coq2	71883
PCBP1	5093	Pcbp1	23983
FDFT1	2222	Fdft1	14137
AKR1C1	1645	Akr1c6	83702
ACSL1	2180	Acsl1	14081
PHKG2	5261	Phkg2	68961
STEAP3	55240	Steap3	68428
POR	5447	Por	18984
VDAC2	7417	Vdac2	22334
PRNP	5621	Prnp	19122
CHMP6	79643	Chmp6	208092
TXNRD1	7296	Txnrd1	50493
NOX1	27035	Nox1	237038
MAP1LC3B	81631	Map1lc3b	67443
AKR1C3	8644	Akr1c21	77337
GCLC	2729	Gclc	14629
SLC3A2	6520	Slc3a2	17254
FTMT	94033	Ftmt	67634
IREB2	3658	Ireb2	64602
CISD1	55847	Cisd1	52637
GCH1	2643	Gch1	14528
HSPB1	3315	Hspb1	15507
HMGCR	3156	Hmgcr	15357
ATG5	9474	Atg5	11793
HMOX1	3162	Hmox1	15368
NOX2	1536	Cybb	13058
CTH	1491	Cth	107869
DPP4	1803	Dpp4	13482
CBS	875	Cbs	12411
NOX4	50507	Nox4	50490
GPX4	2879	Gpx4	625249
SLC40A1	30061	Slc40a1	53945
SLC7A11	23657	Slc7a11	26570
GCLM	2730	Gclm	14630
GSS	2937	Gss	14854
ALOX15	246	Alox15	11687
SAT1	6303	Sat1	20229
SAT2	112483	Sat2	69215
TP53	7157	Trp53	22059
LPCAT3	10162	Lpcat3	14792
ACSL3	2181	Acsl3	74205
ACSL4	2182	Acsl4	50790
ACSL6	23305	Acsl6	216739
ACSL5	51703	Acsl5	433256
CP	1356	Cp	12870
PCBP2	5094	Pcbp2	18521
NCOA4	8031	Ncoa4	27057
FTH1	2495	Fth1	14319
FTL	2512	Ftl1	14325
MAP1LC3A	84557	Map1lc3a	66734
ATG7	10533	Atg7	74244
TF	7018	Trf	22041
TFRC	7037	Tfrc	22042
SLC11A2	4891	Slc11a2	18174
SLC39A8	64116	Slc39a8	67547
SLC39A14	23516	Slc39a14	213053
VDAC3	7419	Vdac3	22335
SLC1A5	6510	Slc1a5	20514
SLC38A1	81539	Slc38a1	105727
BACH1	571	Bach1	12013
AIFM2	84883	Aifm2	71361
AKR1C2	1646	Akr1c18	105349
MAP1LC3C	440738	none

## Sheet: legend
Table EV2. List of ferroptosis-related genes.
Ferroptosis-related genes identified by Agrawal et al. (2024) are listed.
