# Supplementary material for: Hippo pathway controls biopterin metabolism to shield adjacent cells from ferroptosis in lung cancer
Source: EMBO Rep. 2025 Jul 7;26(16):4124–52. doi: 10.1038/s44319-025-00515-4 (PMC12373837; doi:10.1038/s44319-025-00515-4)
Supplement: Supplementary file 5 — Dataset EV1 [file 44319_2025_515_MOESM5_ESM.xlsx]

## Sheet: ds_ev1_up
Dataset EV1. List of upregulated genes in YAP/TAZ dKO cells compared with WT cells.
	genes	baseMean	log2FoldChange	lfcSE	stat	pvalue	padj
1	Col6a3	1477.1	13.0143	1.17933	11.0354	2.57875985035858e-28	2.89636298059836e-27
2	Lum	719.724	12.9368	1.18063	10.9575	6.1160105056627e-28	6.75821514998324e-27
3	Mgp	176.314	10.9101	1.18525	9.20484	3.42179554318629e-20	2.68395919272656e-19
4	Prkg1	155.421	10.7271	1.18607	9.0442	1.50763785376731e-19	1.14258889931236e-18
5	Fam167a	144.073	10.6183	1.18706	8.94504	3.71816820888234e-19	2.75674516892031e-18
6	Dmp1	127.422	10.4407	1.18771	8.79065	1.48695221903073e-18	1.06986025824396e-17
7	Scara5	2031.52	10.407	0.482925	21.5498	5.31357030919319e-103	2.99101914581016e-101
8	Itga8	114.681	10.2879	1.18889	8.65341	4.99841302902326e-18	3.49986442041951e-17
9	Dcn	499.618	9.96706	0.836871	11.9099	1.05088952103305e-32	1.38136155539454e-31
10	Rgs5	489.507	9.93975	0.837193	11.8727	1.6406164376946e-32	2.13891083984272e-31
11	Aspn	84.6419	9.8513	1.19259	8.26046	1.4511718191232e-16	9.48116535807664e-16
12	Frem1	66.719	9.50938	1.19733	7.94218	1.98654370637411e-15	1.21391436191119e-14
13	Sparcl1	63.3698	9.433	1.19842	7.87123	3.51182079733006e-15	2.11357130921911e-14
14	Igsf5	217.141	9.34911	1.02677	9.10535	8.59921912068299e-20	6.60423709247104e-19
15	Fam20a	93.7173	9.03485	1.19225	7.57801	3.50890260864523e-14	2.00584580025861e-13
16	Slc2a13	86.5962	8.92175	1.19473	7.46756	8.16956195399675e-14	4.57355274132876e-13
17	Sspo	44.2545	8.9181	1.20877	7.37781	1.60915152311668e-13	8.8361748136254e-13
18	Il2rg	159.885	8.90809	1.02969	8.65121	5.09571275419813e-18	3.5662535774627e-17
19	Ldb2	43.7614	8.89746	1.2059	7.37824	1.60390164340857e-13	8.81409042476519e-13
20	Tlr12	38.997	8.72953	1.21046	7.21174	5.52424451916587e-13	2.93794019370533e-12
21	Spon2	72.055	8.65279	1.19713	7.22795	4.90342216651673e-13	2.61552292003646e-12
22	Rassf9	30.016	8.35508	1.22383	6.82697	8.67268013241861e-12	4.32849967387819e-11
23	Pde1b	25.756	8.13199	1.22606	6.63262	3.297880474199e-11	1.57845202823116e-10
24	Mmp9	25.1748	8.10418	1.22774	6.6009	4.08665113548764e-11	1.93980788355786e-10
25	Tnc	1362.74	8.04308	0.264669	30.3892	7.62092525907986e-203	1.06204622494012e-200
26	Nlrp10	46.5685	8.02013	1.20409	6.66072	2.7248069193211e-11	1.3115988772614e-10
27	Rcsd1	22.8929	7.96901	1.23558	6.44962	1.12131517739945e-10	5.14886694062433e-10
28	Itk	22.3414	7.93265	1.23469	6.42482	1.32022874684261e-10	6.02753289827573e-10
29	Apba1	21.8887	7.90243	1.23968	6.37457	1.83479523186537e-10	8.3002366083188e-10
30	Scg2	21.5768	7.87079	1.24528	6.32052	2.6068849773734e-10	1.16570800514697e-09
31	Abca9	21.2992	7.85506	1.23738	6.34812	2.17967560100893e-10	9.80478332086564e-10
32	Cygb	41.357	7.84419	1.21164	6.47404	9.54168462015865e-11	4.40673555462539e-10
33	Ugt1a6a	184.303	7.52308	0.602536	12.4857	8.93632338444317e-36	1.31291694841655e-34
34	Zfp467	16.5557	7.49553	1.24965	5.99808	1.9965806125447e-09	8.38470395332553e-09
35	2510009E07Rik	329.351	7.48531	0.445945	16.7853	3.1263697326146e-63	9.40794782850103e-62
36	Ace	31.7241	7.46348	1.21616	6.13695	8.41208862438013e-10	3.641348616235e-09
37	Cer1	15.7332	7.41868	1.25738	5.9001	3.63277644953777e-09	1.49798543972034e-08
38	Lhfpl1	30.7527	7.4181	1.21741	6.09337	1.10557535805709e-09	4.7300830669304e-09
39	Itgb2l	15.208	7.37048	1.2708	5.79988	6.63614742392266e-09	2.67495816127453e-08
40	Ptgir	79.922	7.31798	0.854904	8.55999	1.12872850501964e-17	7.77063259522871e-17
41	Enpp1	14.522	7.30751	1.25942	5.80227	6.54243124356813e-09	2.64014782317056e-08
42	Spry1	105.797	7.30585	0.741102	9.85809	6.32396401268575e-23	5.62069222526881e-22
43	Dgki	13.7855	7.23772	1.26997	5.69911	1.20432204297594e-08	4.76615346150444e-08
44	Pdk4	13.3308	7.1849	1.26667	5.67227	1.4091551496716e-08	5.54620592771761e-08
45	Tbx2	70.9595	7.14751	0.863956	8.273	1.30626263804961e-16	8.56168671532604e-16
46	Piezo2	12.819	7.12477	1.27269	5.59818	2.16608028845491e-08	8.3805704745234e-08
47	Frzb	162.857	7.12138	0.563659	12.6342	1.36772992735041e-36	2.07311461216344e-35
48	C1qtnf1	388.503	7.09372	0.362373	19.5758	2.48848613384894e-85	1.15224935371831e-83
49	St8sia1	43.561	7.02634	1.05284	6.67373	2.49386756170166e-11	1.20447425910719e-10
50	Notum	277.526	6.99525	0.415797	16.8237	1.63646204749223e-63	4.98721363687971e-62
51	Tafa1	11.4549	6.96792	1.28233	5.4338	5.51676622629067e-08	2.05789143482787e-07
52	Dcaf8l	11.223	6.93097	1.28552	5.39158	6.98396784837932e-08	2.58437418137759e-07
53	Scn3a	11.0372	6.91923	1.32044	5.24008	1.60509827355053e-07	5.74983294697887e-07
54	Megf10	363.486	6.91456	0.352382	19.6223	9.96857552132931e-86	4.68573972377254e-84
55	Slc16a12	10.9595	6.90422	1.28969	5.35339	8.63200110014342e-08	3.16565518118188e-07
56	Tnip3	10.9426	6.89311	1.29322	5.33017	9.81207138914285e-08	3.57831485568487e-07
57	Pard3b	118.495	6.88321	0.610435	11.2759	1.72593657951109e-29	2.04406713385332e-28
58	Agtr2	10.783	6.88086	1.29963	5.29448	1.19355785566362e-07	4.32743861080972e-07
59	Gng11	21.1225	6.87506	1.23463	5.56853	2.56903951501567e-08	9.88102711643488e-08
60	Fam178b	10.6771	6.86057	1.30499	5.25718	1.4628371130268e-07	5.25447183768422e-07
61	C87414	10.1244	6.78524	1.29389	5.24406	1.57080864436392e-07	5.63262235353477e-07
62	Kera	9.92401	6.75748	1.30255	5.18789	2.12692532166799e-07	7.51967637123703e-07
63	Ptprv	71.031	6.72844	0.755074	8.91097	5.05896276035954e-19	3.7296533878891e-18
64	Piwil4	123.973	6.72371	0.567984	11.8378	2.48753721855756e-32	3.21966719884358e-31
65	Angptl1	9.50626	6.69287	1.30392	5.13289	2.85331956510277e-07	9.97723484469796e-07
66	Ptpn7	18.5782	6.69222	1.24723	5.36566	8.06529640646079e-08	2.9692040168848e-07
67	Itga2	171.816	6.67839	0.475148	14.0554	7.14056840417416e-45	1.42751697595426e-43
68	Marchf11	33.9727	6.66373	1.06356	6.2655	3.71619464451448e-10	1.64332279505117e-09
69	Sp7	66.7023	6.63803	0.755469	8.78664	1.54103773037463e-18	1.10712569691375e-17
70	Mmp28	33.5006	6.63801	1.06221	6.24925	4.12434077282526e-10	1.81988279905115e-09
71	Odf3l1	9.07128	6.62302	1.31027	5.05471	4.31049340799262e-07	1.48411663176604e-06
72	Enpp3	8.67244	6.56646	1.3141	4.99695	5.8244978341497e-07	1.97974998606168e-06
73	Fxyd1	8.41476	6.52629	1.32365	4.93051	8.20149086951353e-07	2.74607417637036e-06
74	Prxl2a	100.248	6.41194	0.571883	11.212	3.56152572197621e-29	4.13944455167988e-28
75	Tcn2	7.68011	6.39159	1.33321	4.79414	1.63376761547767e-06	5.30208011588661e-06
76	Ednra	7.72088	6.39076	1.33352	4.79239	1.64807218438551e-06	5.34608545416262e-06
77	Colec10	27.421	6.34489	1.0739	5.90828	3.45700156064741e-09	1.4279654791808e-08
78	Padi1	27.1137	6.33224	1.07219	5.90588	3.50764888350269e-09	1.44846927715183e-08
79	Mturn	26.9206	6.32621	1.07251	5.89849	3.66852871011522e-09	1.51229354121177e-08
80	Myo1d	187.733	6.31778	0.40618	15.5541	1.49205506223566e-54	3.77059126114978e-53
81	Psd4	7.27063	6.30893	1.34353	4.6958	2.65562948558504e-06	8.45021184572991e-06
82	Gli2	26.3508	6.30048	1.0908	5.77601	7.64945397611341e-09	3.0739155199645e-08
83	Ugt1a6b	7.22236	6.29421	1.34219	4.68951	2.7386442189556e-06	8.69701307940016e-06
84	A4galt	196.827	6.2851	0.393287	15.981	1.73461444138379e-57	4.66266960517284e-56
85	Icam2	13.9739	6.27815	1.26681	4.95587	7.20059333805523e-07	2.4250895536003e-06
86	Lgi3	7.07962	6.27163	1.3514	4.64082	3.47021429472212e-06	1.08859615404954e-05
87	Irgm2	7.06312	6.26185	1.35299	4.62815	3.68941008483315e-06	1.15376453938333e-05
88	Selenop	13.7758	6.25447	1.26457	4.94593	7.5781559344504e-07	2.54687076289162e-06
89	Ncald	6.91138	6.24409	1.36106	4.58768	4.48197336678949e-06	1.38860880006252e-05
90	Gbgt1	6.86032	6.21429	1.36349	4.55765	5.17300420774299e-06	1.58830593364584e-05
91	Hgf	48.8679	6.17802	0.76249	8.10242	5.38750383907741e-16	3.40220985948602e-15
92	Tmem100	84.6667	6.16681	0.579537	10.6409	1.92215046607843e-26	2.0109728709978e-25
93	Slc15a3	6.44967	6.12793	1.36553	4.48759	7.20346532999592e-06	2.18232463796457e-05
94	Lilrb4a	6.23713	6.08984	1.36864	4.44956	8.60482240493279e-06	2.58667268691948e-05
95	Mroh2a	12.0005	6.05606	1.28628	4.7082	2.49909340608632e-06	7.96801127298157e-06
96	Pid1	55.8436	6.04835	0.685246	8.82653	1.07968751818541e-18	7.83906658372957e-18
97	Atp13a4	110.944	6.03971	0.484058	12.4772	9.9369036946441e-36	1.4584285852037e-34
98	Zfp985	22.0209	6.02452	1.08393	5.55804	2.72821380511292e-08	1.04624047444806e-07
99	Cdk15	5.96295	6.02213	1.37253	4.38761	1.14601859445101e-05	3.39594362195497e-05
100	Mmp12	5.90568	6.01129	1.38212	4.34932	1.36558318111067e-05	4.0101434086871e-05
101	Krt15	5.91625	6.00457	1.37894	4.35449	1.33375573554078e-05	3.92551360015426e-05
102	Prss23	301.003	5.99356	0.290692	20.6183	1.88138858829904e-94	9.82016428961616e-93
103	Tslp	5.81625	5.98525	1.37952	4.33866	1.43354842851548e-05	4.2002764121068e-05
104	S100a16	53.2431	5.97981	0.687533	8.69749	3.39299660479946e-18	2.38740555222017e-17
105	Qpct	74.3669	5.97637	0.57968	10.3098	6.36556203197943e-25	6.23269286541834e-24
106	Mx1	5.73861	5.97003	1.38137	4.3218	1.54758346241733e-05	4.51687942650232e-05
107	Tspan11	5.66137	5.96074	1.43688	4.14839	3.3482872427877e-05	9.47954932603049e-05
108	Sardh	20.705	5.93346	1.08658	5.46069	4.74278934371482e-08	1.7816801423628e-07
109	Slc39a12	5.60561	5.92536	1.39229	4.25584	2.08269006001837e-05	6.00661706278957e-05
110	Arl11	10.6746	5.88885	1.31626	4.47391	7.68003836683855e-06	2.31838634527025e-05
111	Lrrc17	117.082	5.84938	0.449026	13.0268	8.61156347192956e-39	1.41107742095978e-37
112	Pdgfrb	5.29497	5.84162	1.40786	4.14928	3.33516639866925e-05	9.44426484247354e-05
113	Atp1a2	5.2283	5.82699	1.40516	4.14684	3.37089109045882e-05	9.54166253449928e-05
114	Tmem45a	5.06006	5.78988	1.41398	4.09473	4.22662895609877e-05	0.000118471
115	Tnfsf18	9.87461	5.77007	1.30592	4.41839	9.94402071110383e-06	2.96749424713481e-05
116	Ptn	2127.43	5.75364	0.10442	55.1007	0	0
117	Tmem119	188.879	5.73311	0.341501	16.788	2.98894775295557e-63	9.03228548335246e-62
118	Mlph	26.7124	5.71731	0.897946	6.3671	1.92640205957591e-10	8.70093617468616e-10
119	Sema7a	276.21	5.7173	0.281225	20.33	6.98437759194839e-92	3.56774932223584e-90
120	Col28a1	9.58137	5.71496	1.3036	4.38399	1.16523616117083e-05	3.44932972931453e-05
121	Hmgcll1	9.29567	5.6733	1.30162	4.35864	1.308733326415e-05	3.85423844221603e-05
122	Ifit1	4.65215	5.66303	1.42524	3.97338	7.08594569792467e-05	0.000193185
123	Adamts12	51.2759	5.65951	0.642535	8.80811	1.27277174573323e-18	9.18058574786675e-18
124	Fam189a2	4.59018	5.64801	1.42509	3.96328	7.39284654123272e-05	0.000201284
125	Vsir	25.369	5.64432	0.900114	6.27067	3.59504016882155e-10	1.59121821101648e-09
126	Lgi4	4.48978	5.61181	1.48964	3.76722	0.000165075	0.00043105
127	Pde7b	4.27483	5.54435	1.44101	3.84755	0.000119305	0.000316721
128	Dlg2	4.26303	5.52965	1.46573	3.77263	0.000161536	0.000422272
129	Fat3	4.17326	5.517	1.45966	3.77964	0.000157058	0.000411014
130	Sema3b	30.928	5.50844	0.791464	6.95981	3.40741700406627e-12	1.73686305668918e-11
131	Me3	4.1854	5.50821	1.45788	3.77824	0.000157939	0.000413093
132	Mdfi	4.08696	5.48136	1.45167	3.77589	0.000159435	0.00041693
133	Slc16a7	3.96262	5.43356	1.46465	3.7098	0.00020742	0.000536742
134	Tnfrsf14	7.80172	5.42389	1.32821	4.08361	4.4341654406106e-05	0.000123974
135	Sesn3	28.1916	5.37436	0.795013	6.7601	1.37899399349683e-11	6.7880932039278e-11
136	Iqcf4	3.77475	5.36543	1.47333	3.64171	0.00027083	0.000692218
137	Sgcg	13.8356	5.34157	1.12994	4.72731	2.27518887130673e-06	7.28974577203948e-06
138	Gas7	88.7061	5.3238	0.440168	12.0949	1.12317663637616e-33	1.53397501793943e-32
139	Ifitm6	20.4387	5.3232	0.923876	5.76181	8.32165026640313e-09	3.33470038872e-08
140	Fgf10	136.206	5.32066	0.355031	14.9865	9.00084957212585e-51	2.08384185094023e-49
141	Tmem121b	3.62178	5.3048	1.48177	3.58004	0.000343536	0.000866019
142	Cfh	3.62021	5.30429	1.48306	3.57658	0.000348118	0.000876953
143	Gem	3.62021	5.30429	1.48306	3.57658	0.000348118	0.000876953
144	Amot	497.549	5.30284	0.189801	27.9389	8.98603590042704e-172	1.03188447451784e-169
145	Npvf	3.58061	5.29151	1.51265	3.49818	0.000468447	0.00116193
146	Sned1	7.11083	5.28885	1.34608	3.92908	8.5271777422385e-05	0.000230594
147	Pebp4	3.54728	5.28086	1.51325	3.48975	0.000483467	0.00119629
148	Slc16a11	7.05767	5.27278	1.3405	3.93345	8.37345074841418e-05	0.000226693
149	Tmem98	39.3258	5.26676	0.652903	8.06668	7.22360470619594e-16	4.53180165877345e-15
150	Fam13a	39.416	5.26492	0.649958	8.1004	5.47798045087263e-16	3.45750609961438e-15
151	Apol6	3.53548	5.26292	1.49327	3.52443	0.000424387	0.00105795
152	Gch1	640.493	5.25912	0.16428	32.0132	7.14392841350918e-225	1.20639939350013e-222
153	Cemip	65.8094	5.25529	0.676515	7.76817	7.96278561478278e-15	4.71136952657016e-14
154	Agt	3.45941	5.23823	1.52718	3.43	0.000603584	0.00147169
155	Sfrp4	3.43704	5.23108	1.51067	3.46275	0.00053468	0.00131508
156	Itgb3	57.6058	5.23029	0.530464	9.85983	6.21517538823046e-23	5.52742425790954e-22
157	Fbln7	3.43077	5.22905	1.49987	3.48633	0.000489696	0.00121045
158	Fap	3.42764	5.22786	1.51083	3.46025	0.000539671	0.00132582
159	Fam124a	37.7919	5.20129	0.657338	7.91265	2.51962627375479e-15	1.53037101208627e-14
160	Tgfbi	622.883	5.16018	0.160392	32.1722	4.31863597447803e-227	7.37972628305448e-225
161	Cytip	6.58931	5.15987	1.35566	3.80615	0.000141146	0.000371131
162	Ugt1a7c	249.838	5.15655	0.254318	20.276	2.09635845793235e-91	1.05213738829234e-89
163	Edil3	96.363	5.13682	0.40179	12.7848	1.9933222712245e-37	3.11679170818697e-36
164	Ctso	112.232	5.10727	0.37284	13.6983	1.03969371487803e-42	1.95081876906656e-41
165	Add2	668.79	5.08811	0.151559	33.5718	4.33214048743455e-247	8.88336350809079e-245
166	Ch25h	3.10363	5.06814	1.54962	3.27056	0.00107334	0.0025286
167	Sync	16.9466	5.05276	0.938688	5.38279	7.33394347310478e-08	2.71108484710136e-07
168	Bpifc	3.01699	5.05182	1.56792	3.22198	0.00127306	0.00296793
169	Stc1	254.152	5.04342	0.256006	19.7004	2.13901536972964e-86	1.01666975553309e-84
170	Crocc2	5.99102	5.03482	1.37144	3.67118	0.000241429	0.00062083
171	Serpinb6b	5.94096	5.00579	1.40317	3.56748	0.000360426	0.000906052
172	Rfx8	2.92756	5.00138	1.56456	3.19668	0.00139019	0.00322164
173	Tspan13	2.92756	5.00138	1.56456	3.19668	0.00139019	0.00322164
174	4930519F16Rik	2.90049	4.99104	1.56374	3.19173	0.00141424	0.00327473
175	Abca8a	2.91263	4.97818	1.56453	3.1819	0.00146311	0.00337535
176	Ky	26.724	4.97059	0.732758	6.78339	1.17387789967064e-11	5.79829434682463e-11
177	Prrt1	10.7467	4.96281	1.14608	4.33025	1.48941346159843e-05	4.35507044770501e-05
178	Col6a2	215.924	4.94057	0.262416	18.8273	4.51415680095158e-79	1.87815091944519e-77
179	Mgll	2.81105	4.93779	1.55934	3.16659	0.00154236	0.00354905
180	Ikzf1	2.80949	4.93714	1.5616	3.16159	0.00156913	0.0036043
181	Acot11	2.80949	4.93714	1.5616	3.16159	0.00156913	0.0036043
182	Neurl3	20.8825	4.91871	0.815543	6.03121	1.62732859141064e-09	6.8864017102324e-09
183	Psd3	395.739	4.90634	0.189195	25.9328	2.84378157628387e-148	2.61664363756273e-146
184	Tecrl	2.71262	4.89703	1.60607	3.04907	0.00229547	0.00514751
185	Mirg	2.67615	4.88084	1.63213	2.99048	0.00278538	0.00615192
186	Fcgrt	360.81	4.84717	0.192771	25.1447	1.61380686209441e-139	1.38710082026965e-137
187	Adgra1	34.4101	4.84276	0.621958	7.78632	6.89914203219945e-15	4.08878136788567e-14
188	Cyp2b13	2.61378	4.83598	1.6626	2.90868	0.00362955	0.00787107
189	Mrvi1	5.25637	4.83565	1.39661	3.46241	0.000535354	0.00131629
190	Kif26b	5.24678	4.83355	1.39285	3.47026	0.000519963	0.00128064
191	BC039771	2.58985	4.82627	1.6002	3.01604	0.00256099	0.00569929
192	Cldn23	2.58828	4.82562	1.59635	3.0229	0.00250361	0.00558113
193	Hmcn2	29.0033	4.81336	0.666284	7.2242	5.04074172457759e-13	2.68677336481941e-12
194	Ccdc68	5.14383	4.81041	1.40856	3.41513	0.000637513	0.00154942
195	Omp	2.54868	4.80741	1.63166	2.94634	0.00321559	0.00702964
196	Kank1	2.56708	4.79635	1.611	2.97726	0.00290839	0.00640489
197	E030013I19Rik	2.50041	4.76627	1.60189	2.9754	0.00292611	0.00643996
198	Plekha4	9.2296	4.74177	1.16201	4.08066	4.49081159221427e-05	0.00012546
199	Sec16b	13.6004	4.72551	0.979602	4.82391	1.40770895716891e-06	4.60069543970913e-06
200	Mpp2	2.39884	4.71934	1.63665	2.88354	0.00393234	0.00847393
201	Asgr1	9.04348	4.71277	1.17798	4.00072	6.31493916375111e-05	0.000173052
202	Mmp3	6816.55	4.70672	0.0587488	80.1159	0	0
203	Tnfrsf11b	8.94366	4.69931	1.16709	4.02652	5.66078954535781e-05	0.00015623
204	Tafa5	22.2581	4.69411	0.740732	6.33713	2.34088857800431e-10	1.05003483277106e-09
205	Ankrd44	631.25	4.66482	0.141644	32.9335	7.28923450564261e-238	1.3414060524871e-235
206	Ifi27l2a	2.3141	4.65732	1.64413	2.83269	0.00461581	0.00984217
207	Serpinb9d	2.3141	4.65732	1.64413	2.83269	0.00461581	0.00984217
208	Bst1	2.30941	4.65493	1.63445	2.84802	0.00439919	0.00941214
209	Hoxa13	2.30784	4.65412	1.6446	2.82995	0.00465558	0.00992076
210	Fam78b	190.596	4.64855	0.250782	18.5362	1.0536220387284e-76	4.18938801770289e-75
211	Lsp1	21.5686	4.64783	0.747697	6.2162	5.09346688054453e-10	2.23651341704913e-09
212	Cldn34c1	4.63019	4.6441	1.41426	3.28377	0.00102428	0.00241806
213	Carmn	8.45325	4.6194	1.20262	3.84113	0.000122471	0.000324704
214	Ptpn13	4.52705	4.6182	1.42631	3.23787	0.00120427	0.00281763
215	Ect2l	4.54389	4.6099	1.42378	3.23779	0.0012046	0.00281793
216	Sobp	163.504	4.59615	0.272716	16.8532	9.93449355299374e-64	3.04050576673075e-62
217	D630023F18Rik	8.35277	4.59455	1.19324	3.8505	0.000117878	0.000313133
218	Adamts4	74.3792	4.57799	0.394467	11.6055	3.86388198865835e-31	4.84385694892594e-30
219	Sla2	16.5087	4.57715	0.850484	5.38182	7.37366554103657e-08	2.72436538419663e-07
220	Macrod2	8.26434	4.57487	1.17665	3.88805	0.000101055	0.000270724
221	Nrgn	4.40448	4.57402	1.42791	3.20329	0.00135866	0.00315519
222	Gpr153	127.293	4.57216	0.307334	14.8768	4.66089145230852e-50	1.06026047395304e-48
223	Megf9	44.6187	4.54904	0.50359	9.03323	1.6668034796122e-19	1.26055306355919e-18
224	Slc2a10	7.98486	4.52797	1.18793	3.81164	0.000138048	0.000363651
225	Fgf1	98.2502	4.50243	0.342096	13.1613	1.46546711939334e-39	2.46893368917511e-38
226	Col2a1	15.6994	4.50083	0.844206	5.33144	9.74379762198502e-08	3.55522295541365e-07
227	Bco2	4.2001	4.49251	1.44243	3.11454	0.00184234	0.00418301
228	Ccn5	4.135	4.47454	1.4533	3.07887	0.00207785	0.0046866
229	Nckap1l	196.597	4.44249	0.241301	18.4106	1.08096905841313e-75	4.21636681099515e-74
230	Sp100	7.51972	4.42851	1.19611	3.70243	0.000213547	0.000552198
231	Usp18	4.0138	4.42612	1.46562	3.01996	0.00252806	0.00563124
232	Ebf1	95.5014	4.39921	0.337659	13.0285	8.42016133476857e-39	1.38129138056306e-37
233	Pkhd1l1	3.83279	4.35468	1.46708	2.96826	0.00299486	0.00658017
234	Ccn3	766.405	4.35435	0.121494	35.84	2.63481121484492e-281	6.52070347894551e-279
235	Selenbp1	7.07611	4.34216	1.1993	3.62058	0.000293943	0.000747434
236	Lipn	87.8158	4.33604	0.346298	12.5211	5.72102767304877e-36	8.46594136277753e-35
237	Slc16a10	70.1326	4.33092	0.385662	11.2298	2.90992616101108e-29	3.39586017196366e-28
238	Kcnh3	7.05648	4.3305	1.20524	3.59307	0.0003268	0.000826442
239	Cercam	170.797	4.32213	0.246515	17.5329	8.03126344093062e-69	2.81860037728895e-67
240	Serpinb9c	3.73335	4.31178	1.47576	2.92175	0.00348076	0.00756784
241	Bmp5	6.80667	4.29687	1.22253	3.51475	0.000440171	0.00109558
242	Ifitm1	778.941	4.29025	0.11567	37.0903	4.02057317265678e-301	1.15422614640631e-298
243	Dpep2	6.88663	4.2851	1.21773	3.51892	0.000433311	0.00107925
244	Capn5	64.5337	4.27584	0.402475	10.6239	2.30791759004295e-26	2.39709472412999e-25
245	Arhgap24	56.5515	4.25115	0.420234	10.1161	4.68504857206448e-24	4.39250079708776e-23
246	Etv1	822.602	4.22903	0.113558	37.2411	1.47564102459852e-303	4.32272474838514e-301
247	Htra4	6.34971	4.1898	1.23288	3.3984	0.000677819	0.00164043
248	Mmp1a	19.215	4.18819	0.702819	5.95914	2.53576379310017e-09	1.05994040437274e-08
249	Bmf	34.7706	4.174	0.521992	7.99629	1.2822517456201e-15	7.93680101622725e-15
250	Pdk2	12.2605	4.12089	0.873061	4.72006	2.35779915889207e-06	7.53760559615519e-06
251	Bnc2	162.799	4.1016	0.239246	17.1439	6.98346678602602e-66	2.26788873861126e-64
252	Htra3	15.021	4.09744	0.787827	5.20094	1.9828700784776e-07	7.03289278637694e-07
253	Ifi207	12.1542	4.09609	0.883884	4.6342	3.58326112201537e-06	1.12252575611979e-05
254	Uba7	14.759	4.07666	0.792611	5.14333	2.69910779101712e-07	9.4726144822151e-07
255	Prg4	11.8396	4.07479	0.876355	4.6497	3.32419370342978e-06	1.04550813798693e-05
256	Lilr4b	14.6621	4.05749	0.784409	5.17267	2.30767187431915e-07	8.14866471930555e-07
257	Psd2	8.7401	4.05487	1.01874	3.98028	6.88341488562833e-05	0.000187877
258	Alpk1	11.5291	4.04822	0.909875	4.4492	8.61893053583204e-06	2.59037120836125e-05
259	Fkbp14	54.443	4.02426	0.41057	9.80164	1.10768238923831e-22	9.7364807196122e-22
260	Lgals3bp	143.028	4.02185	0.25389	15.8409	1.62487198309447e-56	4.2638779607565e-55
261	Man1c1	5.7233	4.01066	1.26053	3.18174	0.00146395	0.00337676
262	Cdh17	22.1222	3.97432	0.642743	6.18337	6.27460726311853e-10	2.74005818846375e-09
263	Sema3f	63.5014	3.971	0.373492	10.6321	2.11313813640099e-26	2.20275851923746e-25
264	Dennd2a	402.919	3.94279	0.1479	26.6585	1.4249073197398e-156	1.41055997707208e-154
265	Tuba8	13.5109	3.93591	0.804148	4.89451	9.85505530185598e-07	3.28212212999631e-06
266	Pcdhga6	5.39348	3.9185	1.26871	3.08856	0.00201129	0.00454503
267	Acot6	7.86824	3.90348	1.04728	3.72724	0.000193588	0.000501945
268	Nt5e	13.1442	3.88587	0.793567	4.89672	9.74499292847439e-07	3.24697373480319e-06
269	Slco4a1	186.625	3.88328	0.349382	11.1147	1.06426029444689e-28	1.21241208464211e-27
270	Tmem229b	51.8815	3.87102	0.399969	9.67829	3.72914384080737e-22	3.21876913355075e-21
271	Tlx2	81.8804	3.84904	0.320159	12.0223	2.714208907204e-33	3.65133595632672e-32
272	Abcd2	72.578	3.84826	0.578329	6.65411	2.85026955092304e-11	1.37061203128808e-10
273	Dnm3	7.48443	3.81494	1.04134	3.66351	0.000248781	0.00063882
274	Cd34	121.68	3.80156	0.26503	14.3439	1.16322986161367e-46	2.42688974325619e-45
275	Casp1	14.8033	3.80113	0.743839	5.11015	3.21894700107518e-07	1.11984404395136e-06
276	Ntn3	12.3117	3.79847	0.832461	4.56294	5.04432461540808e-06	1.55145137196417e-05
277	Eps8l1	31.9176	3.77903	0.512619	7.37201	1.68072147198698e-13	9.21156014085569e-13
278	Ifi27	116.856	3.77604	0.264972	14.2507	4.4375657522868e-46	9.08656473727884e-45
279	Sytl2	147.752	3.76507	0.237188	15.8738	9.62626204321292e-57	2.54936098465458e-55
280	Fn1	38857	3.73222	0.0335501	111.243	0	0
281	Ccl7	32.8754	3.71859	0.505884	7.35067	1.97221665083833e-13	1.07435285791777e-12
282	Hs3st5	16.4108	3.71252	0.697471	5.32283	1.02166762617187e-07	3.7201971349749e-07
283	Arhgef3	98.8234	3.68073	0.281135	13.0924	3.64024888846356e-39	6.05470829026719e-38
284	Col6a1	1097.53	3.67642	0.0891616	41.2332	0	0
285	Vax2os	6.7243	3.62861	1.07533	3.37442	0.000739724	0.00178244
286	Rab3il1	26.5651	3.61743	0.538342	6.71957	1.82258049505963e-11	8.90143600751478e-11
287	Isl1	46.1952	3.61081	0.420333	8.59037	8.66920334773933e-18	5.97683692859992e-17
288	Dok2	41.3923	3.60814	0.443392	8.13758	4.0325448717873e-16	2.56120128715199e-15
289	Smad9	17.4149	3.59852	0.651246	5.52559	3.28382751609402e-08	1.25029337310381e-07
290	Ypel3	60.5147	3.59076	0.355434	10.1025	5.38694426166239e-24	5.04397899099164e-23
291	Zfr2	8.5605	3.56778	0.932792	3.82484	0.000130858	0.000345535
292	Atp1a3	6.31698	3.56088	1.09576	3.24968	0.00115534	0.00271021
293	Cask	588.102	3.55676	0.114907	30.9532	2.29883396265071e-210	3.51036837232854e-208
294	Krt13	49.8923	3.52215	0.380842	9.24832	2.28043361450459e-20	1.80647594385203e-19
295	Jup	107.598	3.51862	0.261299	13.4659	2.48326803121992e-41	4.46118014019158e-40
296	Galnt15	22.5729	3.50012	0.573788	6.10002	1.06052363032451e-09	4.5454631799576e-09
297	Enpp2	108.417	3.47403	0.25965	13.3796	7.95433928242903e-41	1.39751023329237e-39
298	Mafa	21.784	3.45659	0.574892	6.01259	1.82580749882608e-09	7.6968108188398e-09
299	Abca8b	19.5121	3.43174	0.607444	5.64947	1.60946155170482e-08	6.29659610607002e-08
300	Tap2	71.8767	3.42298	0.323215	10.5904	3.30153313747691e-26	3.39958440856123e-25
301	1700020L24Rik	5.84611	3.42058	1.10616	3.09231	0.00198608	0.00449161
302	Sema4c	1989.73	3.41942	0.0683139	50.0546	0	0
303	Mcf2l	36.6754	3.41403	0.462549	7.38091	1.57205605911769e-13	8.64901980550988e-13
304	Cfap74	15.3985	3.40886	0.668015	5.10297	3.34363651565819e-07	1.15984916736969e-06
305	Synpo	1184.95	3.40836	0.082234	41.4471	0	0
306	Pcdhb20	5.73021	3.40453	1.09254	3.11615	0.00183228	0.00416149
307	D6Ertd527e	5.62531	3.38254	1.13531	2.97939	0.00288826	0.0063649
308	Sybu	216.454	3.38039	0.182487	18.524	1.32318778050364e-76	5.23224170836069e-75
309	Cacnb4	7.48306	3.37418	0.960812	3.5118	0.000445084	0.00110742
310	Car5b	5.67961	3.37391	1.1183	3.01699	0.00255299	0.00568326
311	Boc	350.269	3.36074	0.147079	22.8499	1.46475300907829e-115	9.91748334542912e-114
312	Clu	2786.34	3.34769	0.0539874	62.0087	0	0
313	Fas	11.1404	3.34546	0.79056	4.23176	2.31872403075252e-05	6.66726056438736e-05
314	Olfml3	42.5111	3.34321	0.407942	8.19532	2.49935851652542e-16	1.61022406401283e-15
315	Adgrg3	22.115	3.34095	0.568611	5.87563	4.21232321589968e-09	1.72408575537565e-08
316	Dact3	138.499	3.33749	0.220884	15.1097	1.39739592788529e-51	3.30448453852808e-50
317	Peli3	5.40567	3.32327	1.16579	2.85066	0.00436289	0.00934283
318	Fetub	76.9726	3.31982	0.305438	10.869	1.61895107744988e-27	1.76449686907483e-26
319	Fzd4	83.2568	3.31149	0.287242	11.5286	9.47200456213948e-31	1.17511800764866e-29
320	Pik3ip1	30.6671	3.3071	0.476501	6.94039	3.91005738627118e-12	1.98602136314708e-11
321	Stab1	9.05079	3.30601	0.886708	3.72841	0.000192689	0.000499702
322	Slc37a2	151.484	3.28091	0.208825	15.7113	1.26569758857503e-55	3.28532064853635e-54
323	Masp1	417.927	3.23853	0.126161	25.6699	2.53470997031174e-145	2.28825326502231e-143
324	Prkcb	10.4604	3.23501	0.801566	4.03586	5.44036371134839e-05	0.000150435
325	Mxd4	89.8605	3.23292	0.272959	11.844	2.31239198118449e-32	2.99567459367529e-31
326	Dhrs3	10.3282	3.22834	0.791311	4.07973	4.50882630815986e-05	0.000125938
327	Eya2	380.757	3.21912	0.136054	23.6607	9.16681994029092e-124	6.64548148600686e-122
328	Cd300lb	157.566	3.21793	0.203074	15.8461	1.49483151050521e-56	3.92981895637213e-55
329	Mfsd6	61.3368	3.21306	0.325469	9.8721	5.500082943387e-23	4.90176006968407e-22
330	Xdh	279.89	3.19785	0.164623	19.4252	4.72278147048539e-84	2.09230880331319e-82
331	Unc13c	10.1972	3.19662	0.799478	3.99839	6.37744490646482e-05	0.000174732
332	Fam20c	77.4085	3.18968	0.300039	10.6309	2.14051146571065e-26	2.2296735543404e-25
333	Mylk	261.002	3.18299	0.162213	19.6222	9.9891065589689e-86	4.68573972377254e-84
334	Fam161a	13.3468	3.1766	0.691798	4.5918	4.39448699934101e-06	1.36444876462342e-05
335	Arsg	33.3404	3.17313	0.442384	7.1728	7.3478546189876e-13	3.89048709704714e-12
336	Kcnip3	21.5659	3.17215	0.537924	5.89703	3.70105224860774e-09	1.52395020012953e-08
337	Gng8	29.8183	3.16455	0.47805	6.61969	3.5994199214286e-11	1.71876492189575e-10
338	Kazald1	127.942	3.14797	0.234337	13.4335	3.84553475639459e-41	6.84000073027112e-40
339	Fam117a	27.777	3.14078	0.485203	6.47312	9.60023984178909e-11	4.42950314011702e-10
340	Arhgap44	57.0271	3.13949	0.329462	9.52914	1.58596952739458e-21	1.32973169370455e-20
341	Mettl7a1	97.5597	3.13656	0.255703	12.2665	1.37133965885373e-34	1.94507998648087e-33
342	Parp14	17.681	3.13513	0.636524	4.92539	8.41923137294367e-07	2.81569541302967e-06
343	Il18	9.68623	3.13273	0.815562	3.84119	0.000122437	0.000324704
344	Pde2a	163.34	3.12963	0.199912	15.655	3.07068584586328e-55	7.88490601637236e-54
345	Nrros	6.39013	3.12079	0.989749	3.15312	0.00161538	0.0037052
346	Dennd2d	7.96511	3.11206	0.901733	3.4512	0.000558095	0.00136822
347	Gabrd	19.189	3.1112	0.5782	5.38084	7.41411249718906e-08	2.7357884520476e-07
348	Trpm6	20.6801	3.10849	0.547766	5.67486	1.38805093164577e-08	5.4676407993533e-08
349	Ypel2	12.8151	3.10656	0.710825	4.37035	1.24045212269023e-05	3.6621657279094e-05
350	Dpt	78.1093	3.10415	0.284608	10.9068	1.06993270557775e-27	1.17324782703308e-26
351	Copz2	96.6794	3.09592	0.26435	11.7114	1.11388363428254e-31	1.41869438211993e-30
352	Cxcl5	14.233	3.08997	0.657366	4.70054	2.59475849219525e-06	8.26384810227882e-06
353	Hal	7.7788	3.07486	0.900608	3.41421	0.000639674	0.00155441
354	Thbs2	6807.45	3.07378	0.0394218	77.9716	0	0
355	Egr1	63.5425	3.06175	0.332096	9.21947	2.98582777749389e-20	2.35099132847764e-19
356	Tcp11l2	115.032	3.06019	0.243776	12.5533	3.81284152281062e-36	5.65972360066429e-35
357	Smagp	6.18893	3.05585	0.997272	3.06421	0.00218245	0.00490863
358	Endod1	37.0646	3.04846	0.410375	7.42847	1.09857370880193e-13	6.11198721555928e-13
359	Chn1os3	7.64962	3.03845	0.953341	3.18716	0.00143677	0.00332153
360	Map1a	732.454	3.03343	0.0948191	31.9918	1.41810359595721e-224	2.33970793291607e-222
361	Mthfs	25.8683	3.02969	0.487826	6.21058	5.27883032808211e-10	2.31507273233396e-09
362	Kif21b	13.6047	3.00885	0.663688	4.53353	5.80052385623159e-06	1.77452513709182e-05
363	Rnf157	157.664	3.00748	0.204348	14.7174	4.98449783054694e-49	1.11271355924838e-47
364	Mmp13	88.4841	3.00495	0.275163	10.9206	9.1848954384987e-28	1.00872218151653e-26
365	Eif4e3	155.338	2.99887	0.198576	15.1019	1.57362140063265e-51	3.7150923659015e-50
366	Rnf150	6.02866	2.99167	1.02478	2.91934	0.00350772	0.00761952
367	Mitf	474.04	2.98698	0.120996	24.6866	1.48892078714514e-134	1.20745587450177e-132
368	Aldh6a1	134.552	2.98361	0.224095	13.3141	1.917686813072e-40	3.32044348791743e-39
369	Loxl3	1548.55	2.96827	0.0681499	43.555	0	0
370	Nlrx1	10.2006	2.95005	0.759675	3.8833	0.000103046	0.000275699
371	Rab7b	227.665	2.94144	0.164873	17.8406	3.42073212741902e-71	1.24306807486007e-69
372	Tceal1	7.33458	2.9403	0.93256	3.15293	0.00161639	0.00370693
373	Itpr2	327.815	2.93752	0.139524	21.0539	2.10526141290038e-98	1.1490084532613e-96
374	Ncam1	130.735	2.93724	0.215151	13.652	1.96497401663526e-42	3.65352811331379e-41
375	Tmem53	17.1526	2.93425	0.585839	5.00862	5.48205780450716e-07	1.86512106484702e-06
376	5430421F17Rik	105.71	2.92581	0.234221	12.4917	8.29048477977595e-36	1.21927887836992e-34
377	Fam114a1	159.486	2.90513	0.213913	13.5809	5.19746094446743e-42	9.50373941361599e-41
378	Fam43a	18.114	2.8935	0.572146	5.05728	4.25284137011907e-07	1.46461816282844e-06
379	Cish	8.28893	2.87745	0.853791	3.37021	0.000751118	0.00180777
380	Tm4sf4	11.2845	2.87654	0.765132	3.75954	0.000170228	0.00044378
381	Lrrn4cl	41.1999	2.86636	0.372694	7.69093	1.46069248791775e-14	8.51615758390389e-14
382	Rhbdl3	6.92592	2.86611	0.927524	3.09007	0.00200112	0.00452347
383	Phospho1	13.7187	2.86537	0.675788	4.24003	2.23484987036989e-05	6.42995290424722e-05
384	Tnr	15.0509	2.86155	0.619957	4.61572	3.9173190896774e-06	1.22104664958153e-05
385	Clmp	1955.58	2.84378	0.0593258	47.935	0	0
386	Tanc2	294.757	2.84224	0.153172	18.5558	7.32172791517517e-77	2.91933562484512e-75
387	P4ha3	226.818	2.83332	0.164778	17.1948	2.90374833870158e-66	9.53784980634382e-65
388	Arhgef6	10.8067	2.82992	0.743729	3.80504	0.000141781	0.000372665
389	Pxmp4	40.3329	2.82885	0.381884	7.40763	1.28579162968653e-13	7.12596642954457e-13
390	Gipc2	10.6825	2.82011	0.735697	3.83324	0.000126466	0.000334678
391	Gm13889	49.2505	2.81759	0.346793	8.12471	4.48422927875261e-16	2.83803470313999e-15
392	Cxxc4	38.9707	2.81553	0.397846	7.07694	1.47368228825644e-12	7.69768397584896e-12
393	Arhgdib	77.4199	2.81036	0.273591	10.2721	9.40992099677797e-25	9.12018946574955e-24
394	Hacd4	9.21714	2.8015	0.81773	3.42594	0.000612675	0.00149208
395	Pyroxd2	297.208	2.79804	0.142809	19.5929	1.77799575771334e-85	8.2593369275784e-84
396	Dram1	22.6019	2.79511	0.523917	5.33502	9.55321975298551e-08	3.49012258422891e-07
397	Slc1a3	182.102	2.79475	0.177957	15.7047	1.40509088659622e-55	3.63399542093733e-54
398	2610035D17Rik	48.6183	2.78324	0.347585	8.00737	1.17187767917026e-15	7.27557621401813e-15
399	Slco1a5	17.01	2.77996	0.573812	4.84472	1.26790207946043e-06	4.1684531490094e-06
400	Rgl1	1361.64	2.77692	0.0674035	41.1984	0	0
401	Ccdc162	19.4924	2.77267	0.545371	5.084	3.69562538112904e-07	1.27639573437744e-06
402	Padi2	28.6905	2.76639	0.449147	6.15921	7.3110531382572e-10	3.18008656807708e-09
403	Ttc12	170.483	2.76058	0.181322	15.2247	2.42348168009962e-52	5.85633940002525e-51
404	Slc9b2	33.5215	2.75625	0.404775	6.80934	9.80467753378924e-12	4.86303874637217e-11
405	Syna	10.2216	2.7462	0.726027	3.78251	0.000155258	0.000406525
406	Rnf122	20.71	2.74181	0.556267	4.92894	8.2678612390615e-07	2.76636084441699e-06
407	Tmsb4x	3018.38	2.74052	0.0593396	46.1837	0	0
408	Grap2	7.60818	2.73518	0.843326	3.24333	0.00118141	0.00276911
409	Wnt9a	15.3615	2.73212	0.616455	4.43198	9.33728220035772e-06	2.79456523569505e-05
410	Xlr	8.87607	2.72836	0.780733	3.49462	0.000474744	0.00117633
411	Trib2	590.429	2.71939	0.0994893	27.3335	1.69469831378093e-164	1.87120766123165e-162
412	Mmp19	44.9973	2.71138	0.351251	7.71921	1.17053242993678e-14	6.8719110426636e-14
413	Lpar1	414.306	2.70963	0.118815	22.8054	4.04876192002321e-115	2.72844735211329e-113
414	Spsb4	63.6666	2.70749	0.299934	9.02695	1.76525998312057e-19	1.33360746303751e-18
415	Marveld2	11.3643	2.7045	0.718493	3.76414	0.000167126	0.000436089
416	Selp	41.1464	2.69759	0.364347	7.40389	1.32254783712293e-13	7.31273176196555e-13
417	Albfm1	9.91369	2.69477	0.74537	3.61535	0.000299945	0.000762289
418	Spp1	23404.6	2.69381	0.0417651	64.4991	0	0
419	Arnt2	22.5029	2.6913	0.516183	5.21384	1.84966456565469e-07	6.58320981289545e-07
420	Klhl24	113.417	2.6845	0.221171	12.1377	6.67047965580548e-34	9.18887379840997e-33
421	Rab3d	125.51	2.67751	0.212088	12.6245	1.54691097012473e-36	2.33730105949162e-35
422	Nefl	1430.35	2.67122	0.0663546	40.2568	0	0
423	Hes1	158.262	2.67041	0.19102	13.9798	2.07174249711859e-44	4.08486151148904e-43
424	Ldlrad4	15.9161	2.66766	0.583938	4.56839	4.91494065567039e-06	1.51425323398782e-05
425	Ttc39c	19.5952	2.65957	0.540228	4.92305	8.52048411293832e-07	2.84823076285786e-06
426	Clec4d	59.4603	2.65633	0.306506	8.6665	4.45616876725239e-18	3.12628770699613e-17
427	Col3a1	20665.6	2.65136	0.0300925	88.1072	0	0
428	Ccdc159	13.3888	2.6487	0.651119	4.06792	4.74354374940686e-05	0.000132186
429	Iqgap2	344.622	2.64452	0.128769	20.5369	1.00816228149321e-93	5.2242459886475e-92
430	Foxl1	29.8981	2.63572	0.432187	6.09856	1.07029062763248e-09	4.58458718861135e-09
431	Tgfb3	623.766	2.63498	0.0965589	27.2888	5.75950866864655e-164	6.31083873509562e-162
432	Il12rb1	149.86	2.63348	0.197444	13.3378	1.39459386971168e-40	2.42936898129143e-39
433	Ssc5d	292.236	2.63346	0.138802	18.9727	2.86638341412637e-80	1.22089221146498e-78
434	Calcrl	880.577	2.63134	0.0852968	30.8492	5.74019410590585e-209	8.67313117854448e-207
435	Vwa5a	295.09	2.62435	0.136777	19.1871	4.74415666857436e-82	2.05733005500654e-80
436	Hoxb5os	24.972	2.62299	0.468278	5.60134	2.12698974922568e-08	8.2426595195425e-08
437	Mmp10	116.361	2.62034	0.223981	11.6989	1.29093049051683e-31	1.6383745588752e-30
438	Matn2	991.106	2.61835	0.0764575	34.2458	5.03029354770875e-257	1.07768408334047e-254
439	Ust	188.093	2.6162	0.170064	15.3836	2.10833319891058e-53	5.22677283888815e-52
440	Rrad	13.0509	2.61515	0.650735	4.01877	5.85026302668727e-05	0.000161056
441	Fbxl20	273.556	2.60796	0.143235	18.2076	4.49337410141679e-74	1.71536946414193e-72
442	Tnfrsf1b	7.09866	2.60407	0.871118	2.98935	0.00279576	0.00617011
443	Hid1	57.5181	2.6	0.302063	8.60748	7.46817650994315e-18	5.1686695093406e-17
444	Bcl3	9.35793	2.59087	0.756676	3.42401	0.000617032	0.00150218
445	Mrc2	1330.65	2.58728	0.070296	36.8056	1.50494223876747e-296	4.07583790476759e-294
446	Ifitm3	3677.39	2.58542	0.0509703	50.7241	0	0
447	Nqo1	2855.69	2.58334	0.0537139	48.0944	0	0
448	Tle2	333.139	2.58254	0.155433	16.6152	5.41366836571554e-62	1.59892583789055e-60
449	Zfp108	6.97059	2.57854	0.892213	2.89006	0.00385173	0.00831644
450	Gm4793	6.87024	2.57718	0.895135	2.8791	0.00398813	0.0085877
451	Usp35	18.5462	2.57439	0.53017	4.85578	1.19912922910487e-06	3.9550323884585e-06
452	Dnm3os	474.706	2.57068	0.111729	23.0082	3.85555782559448e-117	2.63536557278967e-115
453	Proc	19.5232	2.55997	0.521097	4.91266	8.98503736783828e-07	2.99863348937342e-06
454	Lipa	962.929	2.55639	0.0808876	31.6042	3.2306650714767e-219	5.15255182621961e-217
455	Gfpt2	18.3115	2.55516	0.549444	4.65045	3.31211092099645e-06	1.04213152476947e-05
456	Ccdc28a	31.0919	2.55399	0.428597	5.95896	2.53846634494402e-09	1.06076116201824e-08
457	Rftn2	14.7967	2.55019	0.598333	4.26216	2.02460074931519e-05	5.84260537910541e-05
458	Csad	214.08	2.54697	0.168279	15.1353	9.46880035642406e-52	2.25398275814446e-50
459	Cyp4v3	27.1858	2.53805	0.450059	5.63937	1.70670871667812e-08	6.66071150603528e-08
460	Sema6c	11.2345	2.53662	0.689538	3.67872	0.000234405	0.000603309
461	Tmem86a	54.04	2.53149	0.316963	7.98672	1.38576011745019e-15	8.54800203088954e-15
462	5830444B04Rik	39.1606	2.52593	0.380797	6.63327	3.28329405256067e-11	1.57199475752021e-10
463	Txlnb	34.6702	2.52115	0.386113	6.52957	6.59594730247063e-11	3.08097063389728e-10
464	Trp53inp2	67.1421	2.51749	0.294121	8.55939	1.13469788205507e-17	7.80798341276053e-17
465	Slc40a1	13.2911	2.50641	0.646862	3.87473	0.000106744	0.000285007
466	Isoc2b	19.8923	2.50433	0.513626	4.87579	1.08376415665305e-06	3.59103201860525e-06
467	Ccl2	152.921	2.49961	0.187384	13.3395	1.36381113519568e-40	2.37863244648831e-39
468	Lrrc15	70.3759	2.49297	0.282711	8.81807	1.16446315315312e-18	8.43750837978795e-18
469	C1qtnf6	1016.44	2.48333	0.0748983	33.156	4.6454108519606e-241	8.77371412750559e-239
470	Has2	61.1509	2.482	0.294176	8.43715	3.25167297389872e-17	2.18718434242466e-16
471	Fgfr3	9.78425	2.46936	0.73095	3.37828	0.000729396	0.00175962
472	A330076H08Rik	8.71679	2.4665	0.771582	3.19668	0.0013902	0.00322164
473	Trim80	51.3346	2.45209	0.331539	7.39608	1.40259938604854e-13	7.73747562926237e-13
474	Il11ra1	124.423	2.44895	0.203379	12.0413	2.1552473228496e-33	2.91303390510199e-32
475	Pcdhb21	13.8561	2.44218	0.615349	3.96877	7.22436225148225e-05	0.000196846
476	Lrp4	93.7628	2.43839	0.233506	10.4425	1.58576571285669e-25	1.58400007253618e-24
477	Serpinb9b	240.097	2.43829	0.148195	16.4533	7.94605542199139e-61	2.30419554600534e-59
478	Itga1	311.659	2.43792	0.130738	18.6475	1.32432199641831e-77	5.35473744692633e-76
479	Pdgfra	256.39	2.43078	0.156905	15.4921	3.92515251190634e-54	9.79854594015714e-53
480	Slc9a9	66.7616	2.43014	0.283435	8.57387	1.0006184823087e-17	6.89197586135275e-17
481	Slc16a13	70.706	2.42583	0.285534	8.49577	1.96632200138408e-17	1.33845660690292e-16
482	Acsf2	46.1668	2.41932	0.345418	7.00404	2.4868447177885e-12	1.27989132589229e-11
483	Gm19619	10.6165	2.41806	0.726301	3.32928	0.000870693	0.00207952
484	Scara3	2539.22	2.39866	0.0522734	45.8869	0	0
485	Serpinf1	6116.41	2.3941	0.0395401	60.5487	0	0
486	Scn1b	24.8411	2.39298	0.469539	5.09645	3.46078349396044e-07	1.19816898871944e-06
487	Myorg	40.4414	2.38787	0.351725	6.78902	1.1290124019312e-11	5.58052479935278e-11
488	Kdm7a	325.527	2.38578	0.138823	17.1857	3.39735552293885e-66	1.11083465093996e-64
489	A930024E05Rik	10.3403	2.38276	0.710464	3.35381	0.000797074	0.00191165
490	Chst11	655.702	2.37391	0.0906912	26.1757	5.02188525432407e-151	4.80560939603785e-149
491	Guca1a	14.3869	2.37327	0.592572	4.00502	6.20110282440047e-05	0.00017016
492	Samd5	8.20907	2.37026	0.800536	2.96085	0.00306795	0.00673148
493	Hoxb5	14.2351	2.36611	0.596826	3.96449	7.35521429517409e-05	0.000200297
494	Ccbe1	1627.91	2.357	0.059186	39.8237	0	0
495	Nxph3	12.2057	2.35567	0.650273	3.62259	0.000291663	0.000742161
496	Adam8	379.07	2.34853	0.125726	18.6797	7.24033822471178e-78	2.95249474083844e-76
497	Idh1	969.165	2.34449	0.0773332	30.3167	6.90617001314827e-202	9.53184272776253e-200
498	Cd38	360.736	2.33513	0.125734	18.572	5.41538109067264e-77	2.16524735864945e-75
499	Pgap1	89.2599	2.33051	0.242253	9.62017	6.57223337846389e-22	5.6253928392648e-21
500	Acy3	9.96073	2.32626	0.803625	2.89471	0.00379509	0.00820527
501	Snap25	77.7994	2.32361	0.255735	9.08598	1.02767089534622e-19	7.85473271128845e-19
502	Cryl1	12.9141	2.31359	0.663678	3.48601	0.000490292	0.00121151
503	Ampd3	80.3505	2.31268	0.26756	8.64358	5.44764155659268e-18	3.80513123617184e-17
504	M1ap	22.506	2.29596	0.480968	4.77363	1.80933879208597e-06	5.85729567469599e-06
505	Jam2	28.4198	2.29288	0.435264	5.26779	1.38078825891425e-07	4.97236193388239e-07
506	Slc25a29	121.297	2.27823	0.200728	11.3499	7.42602722247053e-30	8.91247447753695e-29
507	Pde5a	112.387	2.27814	0.220851	10.3153	6.01194967264822e-25	5.89853216686211e-24
508	Smim1	8.74016	2.27738	0.74994	3.03674	0.00239148	0.00534443
509	Emb	2643.65	2.27696	0.0503231	45.2468	0	0
510	Pcdhb17	11.8367	2.27677	0.7155	3.18207	0.00146228	0.00337399
511	Antxr1	460.211	2.2757	0.118654	19.1793	5.50816562037068e-82	2.3814520877952e-80
512	Arhgap9	166.141	2.26694	0.170654	13.2839	2.87155437761187e-40	4.94817425405052e-39
513	Msrb2	51.8579	2.26631	0.33265	6.81289	9.56546662384731e-12	4.75754358692669e-11
514	Olfml2b	15.2525	2.261	0.586372	3.85592	0.000115294	0.000306583
515	Lurap1l	67.3684	2.25874	0.274253	8.23596	1.78119235701666e-16	1.15793637194824e-15
516	Exoc3l2	12.4502	2.25789	0.653562	3.45475	0.000550808	0.00135127
517	Arhgap33	86.0862	2.25617	0.251767	8.96133	3.20792457373777e-19	2.38830650059295e-18
518	Gsn	2660.21	2.25525	0.0496492	45.4237	0	0
519	Fam214b	63.1954	2.25511	0.306332	7.36168	1.81610233574391e-13	9.92323293767345e-13
520	Ralgds	374.233	2.25364	0.122369	18.4167	9.64500666695554e-76	3.77232767568065e-74
521	Trim46	46.0156	2.24929	0.329832	6.81949	9.13636202834827e-12	4.55358821371219e-11
522	Gprc5b	179.558	2.24717	0.164722	13.6422	2.2465190556419e-42	4.17160860603931e-41
523	Acsbg1	270.129	2.24152	0.137482	16.304	9.23874458566344e-60	2.60025372122771e-58
524	Mcub	236.647	2.23702	0.152761	14.6439	1.47324217790327e-48	3.25337203409592e-47
525	Ggt7	20.9968	2.23657	0.491351	4.55187	5.31715591357791e-06	1.63082170904909e-05
526	Nefm	347.582	2.23119	0.128315	17.3884	1.00999545072758e-67	3.43542054496297e-66
527	Ntn1	2237.88	2.22972	0.0521585	42.749	0	0
528	Evi5l	179.344	2.22807	0.165277	13.4809	2.02662714263499e-41	3.64996311234412e-40
529	Ankrd35	30.1628	2.22671	0.397331	5.60417	2.09249396196101e-08	8.1155521021314e-08
530	5430403N17Rik	14.0873	2.22666	0.613383	3.63012	0.000283285	0.000722507
531	Sphk1	135.172	2.22527	0.218422	10.1879	2.24471926621805e-24	2.13665121666405e-23
532	Cdkn2c	690.02	2.22482	0.086423	25.7434	3.82484153057479e-146	3.47479590695383e-144
533	Herc3	123.321	2.22474	0.200825	11.078	1.60443654829318e-28	1.81768604689821e-27
534	Elovl7	197.136	2.22263	0.168101	13.222	6.55165768520685e-40	1.11292892796993e-38
535	Crebrf	205.045	2.22165	0.160253	13.8634	1.05600214690809e-43	2.03461138479447e-42
536	Foxo1	29.8159	2.21958	0.43372	5.11754	3.0954400720442e-07	1.07870713265653e-06
537	Cep83os	56.915	2.21099	0.300498	7.35774	1.87043691451352e-13	1.02084606353335e-12
538	Fam214a	14.9571	2.21059	0.601359	3.676	0.000236921	0.000609675
539	Plxnd1	940.122	2.20767	0.0907777	24.3196	1.21717021627178e-130	9.39315122815333e-129
540	Efna1	46.7867	2.20557	0.335011	6.58356	4.59313594811568e-11	2.16945947348643e-10
541	Palld	105.628	2.18846	0.230842	9.48034	2.53461650946471e-21	2.10665230902469e-20
542	A330074K22Rik	10.0563	2.18041	0.747476	2.91703	0.00353377	0.00767031
543	Creb3l2	1149.66	2.17679	0.0798863	27.2486	1.72521653280815e-163	1.86193670014497e-161
544	Aebp1	1923.52	2.17662	0.0566236	38.4402	0	0
545	Rnf125	569.973	2.17351	0.0948454	22.9163	3.19511195432918e-116	2.17358469158488e-114
546	Sat1	856.761	2.1532	0.0796592	27.0302	6.52934983803238e-161	6.7914701141389e-159
547	Anpep	576.389	2.14752	0.0953481	22.523	2.47198130512074e-112	1.58405444882603e-110
548	A930017M01Rik	23.3071	2.1432	0.468197	4.57755	4.70449070322669e-06	1.45347093314929e-05
549	Agbl3	34.8948	2.13281	0.381055	5.59712	2.17943064585532e-08	8.42995081934985e-08
550	Prune2	965.101	2.12509	0.0728473	29.1718	4.42137833147073e-187	5.47107453189059e-185
551	Mical1	105.624	2.12052	0.217483	9.75025	1.84011738613327e-22	1.60565622860529e-21
552	Flrt3	97.3945	2.11567	0.225553	9.37996	6.59970379885135e-21	5.35512426957107e-20
553	Syt13	259.95	2.11441	0.138747	15.2393	1.93914432340141e-52	4.70972548529675e-51
554	Peg10	1506.14	2.10959	0.0623495	33.8349	6.04490184534348e-251	1.25751479837769e-248
555	Izumo4	27.1892	2.10179	0.428689	4.90283	9.44634706109401e-07	3.14966006306489e-06
556	Map3k8	27.1256	2.09625	0.42432	4.94027	7.80149184907808e-07	2.61947635091618e-06
557	Pou4f1	12.272	2.09533	0.645354	3.2468	0.00116711	0.00273691
558	Ppm1h	113.132	2.09276	0.212037	9.86978	5.62898216717458e-23	5.01230831436873e-22
559	Cped1	85.4636	2.08885	0.232389	8.98857	2.50460969434133e-19	1.87343238939945e-18
560	Plscr4	183.926	2.08622	0.163109	12.7904	1.85623796876335e-37	2.90560957509587e-36
561	Ptpn22	55.9805	2.08556	0.295708	7.05279	1.75369331635091e-12	9.11057324028263e-12
562	Arfgap3	581.105	2.08218	0.106185	19.6091	1.2940785158585e-85	6.03091007033534e-84
563	Cyp46a1	11.3234	2.08211	0.643155	3.23733	0.00120654	0.00282154
564	Traf5	136.492	2.08055	0.185609	11.2093	3.67098604058057e-29	4.26321469470012e-28
565	Coro6	20.8355	2.08022	0.483044	4.30649	1.65865732387335e-05	4.82737511864838e-05
566	Emilin1	2106.78	2.07586	0.0528104	39.3079	0	0
567	Plppr2	167.247	2.07564	0.183337	11.3215	1.02712094052667e-29	1.22860783169332e-28
568	Zfp583	10.3554	2.07552	0.701136	2.96023	0.00307413	0.00674298
569	Pcdh7	1990.25	2.07385	0.0574158	36.1198	1.10785000175995e-285	2.78983840794076e-283
570	BC028528	13.8007	2.07304	0.601791	3.44479	0.000571513	0.00139801
571	Pou6f1	24.9572	2.07143	0.440514	4.70231	2.57239184893933e-06	8.19443244555595e-06
572	Fkbp1b	39.7812	2.06673	0.347071	5.95478	2.60417919737811e-09	1.08758766945491e-08
573	Oas3	30.8363	2.06359	0.404511	5.10144	3.37084521963136e-07	1.16900488723335e-06
574	Kif13b	670.202	2.06336	0.0938803	21.9786	4.61714075468325e-107	2.80823891494591e-105
575	Pik3cd	169.788	2.06325	0.197354	10.4546	1.3962647708764e-25	1.3986032464173e-24
576	Slc7a11	2485.07	2.05901	0.0590132	34.8908	1.02640936023191e-266	2.33858412012205e-264
577	Tbx4	78.089	2.05431	0.250197	8.21077	2.19774708141687e-16	1.41909408936832e-15
578	Ifngr2	632.859	2.05312	0.0877651	23.3934	4.9935841662486e-121	3.47951005448215e-119
579	Paqr7	160.783	2.05282	0.169838	12.0869	1.23839870741589e-33	1.68812678501878e-32
580	Dgka	99.702	2.05006	0.225225	9.10229	8.84488613180155e-20	6.78927783614329e-19
581	Septin6	1152.64	2.04856	0.0681644	30.0532	1.98103156398115e-198	2.65754458592387e-196
582	Ddx58	171.885	2.04261	0.169921	12.0209	2.75840224823719e-33	3.70731328381991e-32
583	Adcy7	1586.1	2.0417	0.0609532	33.4962	5.46643416442356e-246	1.08979438883522e-243
584	Prkar1b	48.3435	2.03991	0.321887	6.33733	2.33786771912891e-10	1.04933562352647e-09
585	Emp2	2239.62	2.03072	0.0516832	39.2917	0	0
586	Ttc28	191.192	2.02887	0.161898	12.5317	5.00599095896945e-36	7.41547928019067e-35
587	Hhipl1	263.442	2.0283	0.144745	14.0129	1.29902705980627e-44	2.57900890960709e-43
588	Pcdhac2	81.6432	2.02698	0.237601	8.53102	1.45059991416594e-17	9.90105143506319e-17
589	Sfn	11.8248	2.02485	0.630651	3.21073	0.001324	0.0030772
590	Prrx1	5016.79	2.02246	0.0382373	52.8924	0	0
591	Hao1	162.064	2.02197	0.182063	11.1059	1.17430494057138e-28	1.33459802984653e-27
592	Prtg	76.5109	2.02094	0.243739	8.2914	1.11927830529494e-16	7.35628241492839e-16
593	Ank	12053.3	2.01873	0.0308362	65.4661	0	0
594	Rgs3	212.991	2.01199	0.149846	13.4271	4.19770806762227e-41	7.44794828215699e-40
595	Anks1b	116.737	2.00995	0.202715	9.91513	3.57791587568415e-23	3.21586753159488e-22
596	Map3k5	309.907	2.00843	0.125807	15.9644	2.26094763613946e-57	6.03227553329848e-56
597	Paqr8	388.645	2.00839	0.111266	18.0503	7.85168020003146e-73	2.91222267677653e-71
598	Cd248	173.284	2.00599	0.163794	12.247	1.74339072696048e-34	2.45580279634845e-33

## Sheet: legend
Dataset EV1. List of upregulated genes in YAP/TAZ dKO cells compared with WT cells.
A total of 598 upregulated genes were listed.
