# Supplementary material for: Hippo pathway controls biopterin metabolism to shield adjacent cells from ferroptosis in lung cancer
Source: EMBO Rep. 2025 Jul 7;26(16):4124–52. doi: 10.1038/s44319-025-00515-4 (PMC12373837; doi:10.1038/s44319-025-00515-4)
Supplement: Supplementary file 6 — Dataset EV2 [file 44319_2025_515_MOESM6_ESM.xlsx]

## Sheet: ds_ev2_down
Dataset EV2. List of downregulated genes in YAP/TAZ dKO cells compared with WT cells.
	genes	baseMean	log2FoldChange	lfcSE	stat	pvalue	padj
1	Nrp1	217.022	-11.2109	1.18433	-9.46605	2.90616446378217e-21	2.40432764917172e-20
2	Fabp5	130.738	-10.4787	1.1886	-8.816	1.18618086062272e-18	8.58620276015057e-18
3	Cdh13	95.4825	-10.0262	1.19098	-8.41841	3.81630661418293e-17	2.55858314525837e-16
4	Arhgap29	74.4155	-9.66712	1.19522	-8.08815	6.05778115827943e-16	3.81709353581839e-15
5	Stxbp2	70.344	-9.58565	1.19553	-8.01791	1.07561634345496e-15	6.68661628148656e-15
6	Ankrd1	68.5332	-9.54796	1.19606	-7.98283	1.43011691694216e-15	8.80647714534008e-15
7	Col8a1	67.8382	-9.53398	1.19953	-7.94809	1.89416183446196e-15	1.15894283767549e-14
8	Ikzf2	61.2293	-9.38459	1.20015	-7.81949	5.30359453772822e-15	3.16014097113121e-14
9	Amigo2	60.3891	-9.36623	1.2011	-7.79806	6.28660571815369e-15	3.73038191312022e-14
10	Zfpm2	54.9949	-9.23097	1.20137	-7.68369	1.54566386645153e-14	9.00424478045665e-14
11	Nuak2	46.9724	-9.00182	1.20489	-7.4711	7.95279949627625e-14	4.45567853120801e-13
12	Cc2d1a	46.008	-8.97276	1.2048	-7.44753	9.51018376476458e-14	5.30957517539598e-13
13	Mfap3l	43.7245	-8.89902	1.20672	-7.37458	1.64863595074346e-13	9.03915983077601e-13
14	Lpl	35.9124	-8.61639	1.21518	-7.09062	1.33513979635539e-12	6.98418244784451e-12
15	Stxbp6	69.3535	-8.59953	1.19593	-7.19068	6.44700508991057e-13	3.41981932965914e-12
16	Ly75	375.29	-8.55964	0.595786	-14.367	8.33935849118201e-47	1.75260837163143e-45
17	Lmo1	28.481	-8.28178	1.22237	-6.77517	1.24261324963727e-11	6.1272657455491e-11
18	Mcpt8	26.8915	-8.19645	1.22848	-6.67204	2.52274067282703e-11	1.21800940523912e-10
19	Cln8	26.0475	-8.15236	1.22445	-6.65797	2.77638318279389e-11	1.33597734514997e-10
20	Fbln2	43.3645	-7.92139	1.20814	-6.55669	5.50160284403428e-11	2.58325179009709e-10
21	Lrp2	74.4114	-7.80988	1.0395	-7.51308	5.77503927712671e-14	3.25972920896094e-13
22	Sox13	38.1158	-7.73183	1.21126	-6.38332	1.73294342914297e-10	7.85681300755469e-10
23	Ccdc102a	19.0355	-7.70058	1.24475	-6.18645	6.15336282886788e-10	2.68956668835474e-09
24	Nudt7	18.3843	-7.65017	1.24808	-6.12955	8.81298504066578e-10	3.80914144154521e-09
25	Trim71	33.5256	-7.54661	1.21495	-6.21144	5.25009713292268e-10	2.30317525201626e-09
26	Tbc1d2	145.794	-7.45687	0.662086	-11.2627	2.00521681572811e-29	2.36506837904365e-28
27	Fst	15.9087	-7.44139	1.2538	-5.93505	2.93749559794585e-09	1.21969371746933e-08
28	Nrg2	31.0463	-7.43626	1.21764	-6.1071	1.01455973656418e-09	4.35496126155567e-09
29	F2rl1	646.568	-7.28209	0.2972	-24.5023	1.39515004711756e-132	1.09431605335112e-130
30	Sox11	13.9944	-7.25479	1.26511	-5.73452	9.77863123454373e-09	3.89895757612891e-08
31	Otud1	126.393	-7.24915	0.664073	-10.9162	9.64519493080177e-28	1.05846428162637e-26
32	BC030500	13.3769	-7.19218	1.28053	-5.61657	1.94780452803901e-08	7.56665390946467e-08
33	Ptprm	12.633	-7.10785	1.28084	-5.54936	2.86718704832248e-08	1.09806838024602e-07
34	Siglecg	12.4385	-7.08615	1.27326	-5.56534	2.6163736038083e-08	1.0052309076302e-07
35	Pnma2	12.233	-7.05918	1.28764	-5.48227	4.19892446296032e-08	1.58483727955121e-07
36	Plcg2	12.1635	-7.05246	1.27743	-5.52084	3.37389953455349e-08	1.28254644912555e-07
37	Mirt1	42.5618	-7.00012	1.05402	-6.64133	3.10861195558907e-11	1.49034789614314e-10
38	Adgrl2	11.6952	-6.99505	1.2855	-5.44149	5.28361525602272e-08	1.97348460538512e-07
39	Ksr2	11.6327	-6.9889	1.28546	-5.43688	5.42219457346709e-08	2.02313961288138e-07
40	Zfp422	11.5016	-6.97161	1.2822	-5.43722	5.4117583204655e-08	2.01977064305673e-07
41	Adgrf5	11.1062	-6.92282	1.29182	-5.35896	8.37044553370982e-08	3.07208834545822e-07
42	Epb41l4a	79.2606	-6.89377	0.748351	-9.21195	3.20265165307482e-20	2.51757184163395e-19
43	Speer3	10.5571	-6.85097	1.30576	-5.24672	1.54830748956568e-07	5.55332476392447e-07
44	Plb1	10.32	-6.81566	1.29526	-5.262	1.42498165469192e-07	5.12122851062788e-07
45	Fyb2	10.3089	-6.81446	1.31049	-5.19992	1.9937333088132e-07	7.06967586825708e-07
46	Tbx1	10.2473	-6.80344	1.33218	-5.10698	3.27347981389776e-07	1.13688674688334e-06
47	Serpinb2	10.077	-6.78357	1.29922	-5.22125	1.7772316684456e-07	6.34113431987773e-07
48	Colec12	53.6387	-6.73831	0.871787	-7.72931	1.08131263183119e-14	6.35852581618393e-14
49	Vegfc	9.65752	-6.71991	1.31797	-5.09867	3.42056478908569e-07	1.1853883868309e-06
50	Cpeb1	8.63252	-6.55887	1.32224	-4.96042	7.03405879041319e-07	2.37178482211865e-06
51	Zfp521	8.48764	-6.53372	1.32463	-4.9325	8.11858500032058e-07	2.72085381962647e-06
52	Foxf1	8.428	-6.52567	1.32023	-4.94282	7.70010885901272e-07	2.5860403032819e-06
53	Ccn2	8.39564	-6.51569	1.34222	-4.85443	1.20733747678306e-06	3.98027610053836e-06
54	Krt80	45.565	-6.51053	0.873081	-7.45696	8.85438474955393e-14	4.94728838828716e-13
55	Atp6v0a4	16.0222	-6.47347	1.25572	-5.15518	2.53382518613812e-07	8.92528263112308e-07
56	Bmyc	8.11224	-6.47005	1.32282	-4.89109	1.00280172374628e-06	3.33740225890428e-06
57	Klk8	8.10185	-6.46857	1.32602	-4.87818	1.0707130963576e-06	3.55024619660821e-06
58	Ntn4	70.667	-6.39611	0.680126	-9.40431	5.23710662622036e-21	4.27121752913449e-20
59	Rab11fip1	27.7936	-6.38204	1.0741	-5.94174	2.82009409260443e-09	1.17230323212407e-08
60	Adra1d	7.59368	-6.37558	1.33713	-4.76809	1.85977011055364e-06	6.01241895650606e-06
61	Efnb2	207.788	-6.37152	0.391182	-16.2879	1.203345077989e-59	3.38019867895384e-58
62	Acer2	7.53189	-6.35968	1.3404	-4.74461	2.089042546777e-06	6.7173200529653e-06
63	Psg17	7.32775	-6.3215	1.34006	-4.71733	2.38958295145747e-06	7.63411388498119e-06
64	Rbms3	7.28755	-6.31524	1.33877	-4.71718	2.39132489474807e-06	7.63797898068843e-06
65	Marchf1	38.9522	-6.28243	0.878985	-7.14737	8.84576480836953e-13	4.6698090496262e-12
66	Prr5	13.9565	-6.27358	1.26184	-4.97176	6.63483014716546e-07	2.24455224917306e-06
67	Speer4e	6.98237	-6.25237	1.34272	-4.65648	3.21658181538403e-06	1.01340683446054e-05
68	Ramp3	6.84902	-6.22318	1.3593	-4.57822	4.68946943208481e-06	1.44945401008065e-05
69	Ror2	6.55561	-6.16511	1.39185	-4.42944	9.44762508066271e-06	2.82641122150547e-05
70	Il24	6.49497	-6.14753	1.37901	-4.45792	8.27592347823584e-06	2.49197830095652e-05
71	Ndn	6.45323	-6.14013	1.35801	-4.52141	6.14295650122906e-06	1.87409134152268e-05
72	Hck	12.6845	-6.13256	1.27682	-4.80299	1.56316471736842e-06	5.08675274384636e-06
73	Nnmt	6.3318	-6.11064	1.37458	-4.44547	8.77000938268446e-06	2.63302059567146e-05
74	Spata13	6.32103	-6.10864	1.36036	-4.49047	7.10666408794641e-06	2.15345274051895e-05
75	Rgs16	6.31065	-6.10678	1.3592	-4.49293	7.02493541062817e-06	2.13048643321692e-05
76	Nox4	5.95526	-6.02432	1.37828	-4.3709	1.23733209684074e-05	3.65520990287138e-05
77	Lingo3	53.3063	-5.98708	0.685526	-8.73356	2.46778841577009e-18	1.74926592197352e-17
78	Zfp429	5.80171	-5.98604	1.37496	-4.3536	1.33919765457828e-05	3.94072224965491e-05
79	Esx1	5.68933	-5.95497	1.38562	-4.29771	1.72573026236686e-05	5.01236992837188e-05
80	Msln	5.60872	-5.93867	1.38912	-4.27513	1.91029415830317e-05	5.52495715258589e-05
81	2900026A02Rik	5.52559	-5.9129	1.41785	-4.17033	3.04157139152993e-05	8.64186772644906e-05
82	Amotl2	531.541	-5.86778	0.211701	-27.7173	4.31998523294313e-169	4.84445844013013e-167
83	Armcx2	5.28335	-5.85218	1.40219	-4.17361	2.99806968254651e-05	8.5283971905019e-05
84	Tmem47	5.13056	-5.80914	1.4045	-4.13608	3.53286126942325e-05	9.98045476506618e-05
85	Lfng	18.6634	-5.79853	1.09813	-5.28035	1.28939843978772e-07	4.65962366684615e-07
86	Lrfn3	9.80416	-5.75709	1.29764	-4.43657	9.14018708973197e-06	2.73843133972057e-05
87	Sh3rf2	4.88522	-5.73342	1.43494	-3.99558	6.45367281622857e-05	0.000176753
88	Frmd4b	4.81462	-5.7165	1.41241	-4.04734	5.18027890131173e-05	0.000143603
89	Ranbp17	4.80385	-5.71394	1.41797	-4.02967	5.58557441469453e-05	0.000154272
90	Dtx4	328.346	-5.69709	0.601963	-9.46419	2.95852514428322e-21	2.44342174459387e-20
91	3930402G23Rik	4.65069	-5.66638	1.43866	-3.93864	8.19450613874198e-05	0.000222183
92	Fendrr	4.64259	-5.66434	1.45382	-3.89618	9.77201225595448e-05	0.00026228
93	Prokr1	8.98046	-5.62787	1.30653	-4.30749	1.65115423163973e-05	4.80938876642789e-05
94	Id4	4.49905	-5.61757	1.43056	-3.92683	8.60726786960706e-05	0.000232672
95	Epb41l3	451.386	-5.60923	0.212746	-26.3659	3.37353281122263e-153	3.27187094407362e-151
96	Ak5	111.669	-5.57107	0.420637	-13.2444	4.86409557947608e-40	8.29206982752965e-39
97	Slc35f3	4.35589	-5.56934	1.44585	-3.85195	0.000117182	0.000311429
98	Arhgef10	4.15252	-5.50292	1.44829	-3.79959	0.000144937	0.000380473
99	Slc43a1	3.98992	-5.44502	1.4559	-3.73997	0.000184041	0.000478141
100	Sspn	3.9501	-5.43344	1.48224	-3.66571	0.000246656	0.000633591
101	Lonrf3	3.93895	-5.43007	1.49222	-3.63893	0.000273778	0.000699253
102	Rem2	3.83791	-5.38796	1.49659	-3.60016	0.000318019	0.000806083
103	Maged2	3.81733	-5.38173	1.47263	-3.6545	0.000257679	0.00066025
104	Grid1	3.80694	-5.37864	1.47037	-3.65802	0.000254176	0.000652205
105	Pmaip1	3.69456	-5.33111	1.49248	-3.57198	0.000354288	0.000891559
106	Fgfbp1	3.6534	-5.31823	1.49777	-3.55078	0.000384098	0.000961932
107	Klk10	3.65301	-5.3181	1.5322	-3.47088	0.000518753	0.00127832
108	Nectin2	7.21675	-5.30403	1.37246	-3.86461	0.000111267	0.000296588
109	Dlk2	45.5907	-5.27267	0.604794	-8.71812	2.82867143695854e-18	2.00013545842871e-17
110	Abcg2	32.7342	-5.2678	0.70895	-7.43042	1.0825211320161e-13	6.02968891306133e-13
111	F2r	1746.74	-5.23776	0.0999827	-52.3866	0	0
112	Gatm	826.873	-5.19829	0.141859	-36.644	5.7098611094509e-294	1.517765673427e-291
113	Nfatc2	3.34898	-5.19033	1.52839	-3.39594	0.000683926	0.00165438
114	Ano3	3.34879	-5.19019	1.51787	-3.41939	0.000627622	0.00152564
115	Lrch2	3.32897	-5.18341	1.53114	-3.38532	0.000710954	0.00171629
116	Loxl2	67.9087	-5.18248	0.482513	-10.7406	6.56151708707399e-27	6.99213186843802e-26
117	Rnf128	3.31859	-5.17981	1.51355	-3.4223	0.000620943	0.00151068
118	Neto2	3.28819	-5.16919	1.53211	-3.3739	0.000741101	0.00178546
119	Gm3716	3.18581	-5.1178	1.53337	-3.33762	0.000844982	0.00202182
120	Anxa6	11.5677	-5.10022	1.14508	-4.45402	8.42763157716632e-06	2.5350004957805e-05
121	9330102E08Rik	5.81386	-4.98708	1.37067	-3.63842	0.000274313	0.000700372
122	Medag	2.89026	-4.97414	1.62127	-3.06806	0.00215454	0.00485042
123	Adam3	2.86043	-4.96181	1.62174	-3.05957	0.00221656	0.0049799
124	Oplah	570.278	-4.91279	0.156153	-31.4613	2.94023934314255e-217	4.63782368477672e-215
125	Insm1	2.6765	-4.86717	1.59139	-3.05844	0.0022249	0.00499706
126	Gzme	2.65649	-4.85858	1.57954	-3.07594	0.00209838	0.00472991
127	Slc8a1	2.6563	-4.85849	1.58491	-3.06547	0.00217329	0.00488955
128	Col4a5	2.64667	-4.85437	1.58538	-3.06195	0.00219899	0.00494196
129	Irx5	19.786	-4.84586	0.814561	-5.94904	2.69721555434239e-09	1.12317470458459e-08
130	Dynap	53.3198	-4.8333	0.495941	-9.74572	1.92405478893092e-22	1.67787864157439e-21
131	Zfp57	81.818	-4.82342	0.407025	-11.8504	2.1407502210724e-32	2.78588655242732e-31
132	Rbpms	5.12136	-4.80051	1.39741	-3.4353	0.000591903	0.00144517
133	Adamts3	2.52429	-4.78109	1.63171	-2.93011	0.00338845	0.00738054
134	Gm14317	2.51447	-4.77673	1.65934	-2.87869	0.0039933	0.00859755
135	Plekha7	2.51371	-4.77611	1.61377	-2.95959	0.00308048	0.00675474
136	Plaat3	2.49447	-4.76735	1.66751	-2.85896	0.0042503	0.0091194
137	Zfp951	2.49351	-4.76686	1.60512	-2.96978	0.00298013	0.00655282
138	Skap1	2.47312	-4.75745	1.62326	-2.9308	0.00338085	0.00736586
139	4921507P07Rik	2.47293	-4.7573	1.63593	-2.908	0.00363746	0.00788582
140	Galntl6	2.45292	-4.74762	1.67041	-2.84218	0.00448059	0.00957486
141	Ackr3	107.073	-4.71368	0.795348	-5.92657	3.09331227408272e-09	1.28253623287647e-08
142	Pcsk6	81.0237	-4.70628	0.391381	-12.0248	2.63253406785666e-33	3.54478367823776e-32
143	H1f10	4.77773	-4.69753	1.41657	-3.31614	0.000912713	0.00217195
144	Myo16	2.34111	-4.6741	1.63637	-2.85639	0.00428489	0.00919224
145	Erc2	25.9619	-4.66279	0.686515	-6.79198	1.10603438945615e-11	5.47071592910183e-11
146	Nfkbid	2.31034	-4.65898	1.64404	-2.83385	0.00459902	0.00981043
147	Adgrl1	65.0084	-4.65789	0.429258	-10.851	1.9719350656173e-27	2.13623818353742e-26
148	Lamc3	4.61376	-4.64566	1.43571	-3.2358	0.00121303	0.00283627
149	Cxadr	96.2056	-4.60695	0.349113	-13.1961	9.23534492489058e-40	1.56695202188983e-38
150	Zc4h2	12.414	-4.60224	0.966122	-4.76362	1.90151090200258e-06	6.13906601154858e-06
151	Spns2	138.924	-4.5295	0.289048	-15.6704	2.41072307968821e-55	6.21248098489131e-54
152	Steap1	284.074	-4.45331	0.196082	-22.7115	3.44938638634527e-114	2.2505678268e-112
153	Chrnb1	127.087	-4.44832	0.545225	-8.15869	3.38687215697469e-16	2.15971403559372e-15
154	Tnfrsf21	138.019	-4.43136	0.28116	-15.761	5.77282281591197e-56	1.50660179453819e-54
155	Rnf144b	14.8861	-4.4152	0.849801	-5.19557	2.04094570137353e-07	7.22826280634801e-07
156	Cavin2	3711.38	-4.36824	0.0578915	-75.4556	0	0
157	Enkur	3.83909	-4.36599	1.46758	-2.97496	0.00293031	0.0064482
158	Clca4a	3.83065	-4.36292	1.4654	-2.97728	0.0029082	0.00640489
159	Fbxl21	3.78831	-4.35044	1.46576	-2.96804	0.00299705	0.00658397
160	Htra1	237.094	-4.29159	0.524456	-8.18294	2.76994356299942e-16	1.77816502250866e-15
161	Rspo2	3.63748	-4.28743	1.4747	-2.90732	0.00364539	0.00790065
162	Tnfrsf11a	22.1561	-4.18383	0.658893	-6.34979	2.1560966026774e-10	9.70784524304624e-10
163	Cnnm1	19.0152	-4.18368	0.710605	-5.88749	3.9209586751887e-09	1.60988103042502e-08
164	Bcl2l15	6.35964	-4.17524	1.22393	-3.41133	0.000646469	0.00157012
165	Atp1b1	115.446	-4.1736	0.30222	-13.8098	2.22381989630196e-43	4.23351602009527e-42
166	Il1rap	265.35	-4.09597	0.189333	-21.6337	8.65522746369096e-104	5.00956189571855e-102
167	Plxnb1	28.8072	-4.02466	0.554362	-7.25998	3.87136262181006e-13	2.07892027959078e-12
168	Isyna1	164.681	-3.97227	0.239854	-16.5612	1.32897169642246e-61	3.90902863328854e-60
169	Jam3	46.5645	-3.96813	0.436176	-9.09756	9.23864496056592e-20	7.08016603117796e-19
170	Apln	797.361	-3.92466	0.106483	-36.8572	2.24101042276316e-297	6.186050693912e-295
171	Myh11	15.7582	-3.89423	0.726097	-5.36324	8.17422674998246e-08	3.00509298289966e-07
172	Jph3	5.18998	-3.86004	1.25994	-3.06368	0.00218634	0.00491661
173	Ces2e	5.02036	-3.85185	1.34352	-2.86698	0.00414413	0.00890492
174	Nlrc5	29.6653	-3.81909	0.528623	-7.22461	5.02550531984082e-13	2.67964722737723e-12
175	Fmn1	340.562	-3.79222	0.160024	-23.6978	3.8021170839115e-124	2.77033444784089e-122
176	Tom1l1	31.2063	-3.75133	0.514264	-7.29455	2.99669502408935e-13	1.61769689265809e-12
177	Gm20744	14.3428	-3.74725	0.742923	-5.04393	4.56066286740319e-07	1.56536955520577e-06
178	Mettl7b	4.81344	-3.74562	1.27893	-2.92871	0.00340373	0.00740934
179	2210016F16Rik	42.5173	-3.71564	0.435148	-8.5388	1.35626842492931e-17	9.27925499115127e-17
180	Irs2	261.264	-3.63972	0.172199	-21.1367	3.6600523564566e-99	2.020630443253e-97
181	Adcyap1r1	667.897	-3.62963	0.1095	-33.1472	6.22007748160004e-241	1.15951937884269e-238
182	Jcad	201.765	-3.60036	0.198922	-18.0994	3.22427931353738e-73	1.20838917144949e-71
183	Arhgef28	25.4235	-3.55309	0.53339	-6.66135	2.71332571543924e-11	1.30651047700151e-10
184	Adamtsl4	49.8273	-3.53515	0.382801	-9.23496	2.58386395890852e-20	2.04008708834834e-19
185	Trim6	18.9779	-3.52151	0.632243	-5.56986	2.54948814962385e-08	9.80845695515967e-08
186	Nol4	28.0874	-3.49252	0.505576	-6.90801	4.91505579255267e-12	2.48155859466413e-11
187	Nipal1	59.7233	-3.46913	0.348328	-9.95938	2.29494305832594e-23	2.07833518354641e-22
188	Pbp2	8.18338	-3.46705	0.937409	-3.69854	0.000216839	0.000560107
189	Ly9	9.96356	-3.45869	0.852015	-4.05943	4.91930043309488e-05	0.000136818
190	Crlf2	10.0187	-3.4473	0.836243	-4.12236	3.7500893195659e-05	0.000105671
191	Vangl2	7.78076	-3.43327	0.939138	-3.65577	0.000256415	0.000657247
192	Anxa3	2028.04	-3.41411	0.0664771	-51.3577	0	0
193	Nrarp	8.04588	-3.41113	0.958102	-3.5603	0.000370434	0.000929907
194	Pkp2	348.008	-3.39569	0.144008	-23.5798	6.21294547172844e-123	4.41488214362327e-121
195	Ppl	149.201	-3.3746	0.22232	-15.179	4.87304444097755e-52	1.16774089992974e-50
196	Fez1	159.572	-3.31482	0.207645	-15.9638	2.28213535198455e-57	6.07750850508093e-56
197	Pard6b	109.788	-3.30768	0.245908	-13.4509	3.04283148871561e-41	5.42759588167539e-40
198	C3ar1	66.5672	-3.30261	0.321393	-10.2759	9.04851366950056e-25	8.78771077212524e-24
199	Zfp184	5.33295	-3.28277	1.10992	-2.95768	0.00309965	0.00679376
200	Ajuba	990.824	-3.27391	0.0853873	-38.3419	0	0
201	1700012B09Rik	20.918	-3.25943	0.553713	-5.88649	3.94481763327095e-09	1.61921396362514e-08
202	Epha2	1930.52	-3.22081	0.0618072	-52.1106	0	0
203	Stc2	11.9438	-3.18954	0.759612	-4.1989	2.68210675261357e-05	7.66300961923074e-05
204	Tnfaip3	35.158	-3.175	0.437639	-7.25483	4.02179120201545e-13	2.15486341596603e-12
205	Podxl	897.449	-3.15707	0.0870698	-36.2591	7.14382281103828e-288	1.83111486838649e-285
206	Synpo2	12.9962	-3.13383	0.714472	-4.38622	1.1533741215568e-05	3.41562453906051e-05
207	Spon1	9.60958	-3.11714	0.800259	-3.89517	9.81315761294652e-05	0.000263316
208	Adh7	61.9181	-3.11573	0.318814	-9.7729	1.47172875641709e-22	1.29127106171216e-21
209	Platr14	22.2673	-3.10021	0.532438	-5.82268	5.79115247169831e-09	2.34886133310985e-08
210	Pcgf5	492.927	-3.09671	0.116239	-26.6409	2.28083380712152e-156	2.24240331968646e-154
211	Steap2	1172.62	-3.09554	0.0788517	-39.2578	0	0
212	Ddah1	726.496	-3.08344	0.0965684	-31.9302	1.01886239968109e-223	1.66190350966163e-221
213	F730043M19Rik	26.5721	-3.07911	0.482758	-6.37816	1.79226850775877e-10	8.11296819942271e-10
214	Map6	101.791	-3.06027	0.248931	-12.2936	9.8004648670091e-35	1.39975992737362e-33
215	Pak6	21.4604	-3.05916	0.561671	-5.44654	5.13599781284331e-08	1.92134773535452e-07
216	Prss16	21.9398	-3.01184	0.543308	-5.54351	2.96461577983329e-08	1.13356672625805e-07
217	Aif1l	223.944	-3.00702	0.166263	-18.0859	4.11260939807587e-73	1.53330896883068e-71
218	Nup210	27.1255	-2.99687	0.916872	-3.26858	0.0010809	0.00254406
219	C2	6.00093	-2.99126	0.997723	-2.99809	0.00271676	0.0060124
220	Sorbs2	16.4173	-2.98076	0.632532	-4.71243	2.44776145440864e-06	7.81128677558505e-06
221	Cx3cl1	24.7661	-2.97377	0.498634	-5.96384	2.46372730461345e-09	1.03012938335047e-08
222	Il15ra	66.9243	-2.96468	0.297195	-9.97556	1.94993316233588e-23	1.77372247225407e-22
223	Egfr	99.5957	-2.95058	0.249069	-11.8464	2.24531328633848e-32	2.91403498301108e-31
224	Gm36582	15.9437	-2.93982	0.61286	-4.79689	1.61146990760402e-06	5.23563582022365e-06
225	Dipk1b	58.4913	-2.90859	0.320878	-9.06449	1.25185940072602e-19	9.52767223649063e-19
226	Isg20	63.378	-2.88002	0.309482	-9.30592	1.32837770179986e-20	1.05989624967399e-19
227	Usp29	17.7011	-2.86343	0.586954	-4.87845	1.06924355115825e-06	3.54701223326221e-06
228	Fgf11	21.7824	-2.85203	0.510512	-5.58662	2.31532742409481e-08	8.93152642984597e-08
229	Frat2	21.7604	-2.85156	0.507261	-5.6215	1.89309980888965e-08	7.36211180081336e-08
230	Pgbd5	239.164	-2.85033	0.161205	-17.6813	5.83947251222561e-70	2.0850693641912e-68
231	Car12	48.9148	-2.84373	0.340196	-8.35907	6.32137868430971e-17	4.19108866672432e-16
232	Spink2	29.6791	-2.84314	0.436776	-6.50937	7.54647760676344e-11	3.5089776341912e-10
233	Prodh	457.287	-2.83793	0.115248	-24.6244	6.91427702049127e-134	5.51375179734065e-132
234	Sntb1	29.3164	-2.82934	0.436753	-6.47813	9.28665598899493e-11	4.29309694254536e-10
235	Wincr1	191.997	-2.81843	0.181974	-15.4881	4.17198245975105e-54	1.03966382339004e-52
236	Tmprss11e	6.70087	-2.78972	0.913045	-3.0554	0.00224758	0.00504485
237	Lect2	8.90685	-2.78269	0.804722	-3.45795	0.000544299	0.00133622
238	Gas1	14.0662	-2.77022	0.648882	-4.26922	1.96160427900331e-05	5.66536575871499e-05
239	Cystm1	54.1317	-2.73528	0.319612	-8.55812	1.14726096496662e-17	7.88309425137907e-17
240	Ada	81.018	-2.71209	0.265454	-10.2168	1.66775530585049e-24	1.59593064401186e-23
241	C1rl	6.17448	-2.70377	0.939795	-2.87698	0.004015	0.00863908
242	C1ra	26.7388	-2.68262	0.466808	-5.74673	9.09833657439669e-09	3.63275446978832e-08
243	Osbpl10	10.9222	-2.66254	0.712055	-3.73924	0.000184577	0.000479445
244	Cfap69	66.7678	-2.64996	0.288996	-9.16955	4.74986255390107e-20	3.70540908145087e-19
245	Prickle1	12.8242	-2.64199	0.660117	-4.00231	6.27273259296267e-05	0.000171994
246	Tspyl3	15.1743	-2.63203	0.602219	-4.37056	1.23929130556523e-05	3.65998889020927e-05
247	Lingo1	10.5196	-2.6316	0.720391	-3.65301	0.000259183	0.000663749
248	Lats2	461.312	-2.6313	0.111428	-23.6144	2.74263117891112e-123	1.96838639710451e-121
249	Efhb	15.4365	-2.62762	0.584226	-4.49761	6.87219424221324e-06	2.08680931146031e-05
250	Adamts6	27.9242	-2.62738	0.454079	-5.78617	7.20074738317545e-09	2.89684775611268e-08
251	Tspan9	1116.79	-2.58318	0.0775182	-33.3235	1.76348351371451e-243	3.42068139944028e-241
252	Dhcr24	786.968	-2.57985	0.100769	-25.6017	1.45984858428808e-144	1.29349793696735e-142
253	Itga3	2047.94	-2.57442	0.0588549	-43.7418	0	0
254	Pbxip1	52.688	-2.57038	0.314862	-8.16349	3.25473413904611e-16	2.07914792309158e-15
255	Tigit	188.053	-2.55759	0.169752	-15.0666	2.68690543284791e-51	6.28140726109104e-50
256	Gm266	30.8173	-2.55678	0.419558	-6.09398	1.10139323192676e-09	4.71500102925043e-09
257	Gcnt2	263.337	-2.55281	0.150317	-16.9828	1.10178448509382e-64	3.43058882842446e-63
258	Axl	6184.09	-2.52493	0.0391748	-64.453	0	0
259	Snx10	258.644	-2.52384	0.14309	-17.6381	1.25607863043663e-69	4.45179078056478e-68
260	Wwc1	1106.78	-2.51775	0.0751623	-33.4975	5.23419248023258e-246	1.05819153325716e-243
261	S100a7a	8.73506	-2.51493	0.771048	-3.2617	0.00110746	0.002603
262	Adm	26.0169	-2.49619	0.463463	-5.38595	7.20639393494695e-08	2.66530735743954e-07
263	Fsd1l	20.9285	-2.49201	0.496766	-5.01647	5.26302140820431e-07	1.79570737564451e-06
264	Plk2	109.943	-2.49121	0.226539	-10.9968	3.95874577711082e-28	4.41864983550923e-27
265	Ptk2b	7.65796	-2.49063	0.816995	-3.04852	0.00229971	0.0051562
266	Cd274	21.0364	-2.48876	0.51374	-4.8444	1.26992817480918e-06	4.17415823705311e-06
267	Plac1	74.9072	-2.4739	0.269975	-9.16344	5.02692993689191e-20	3.913045136342e-19
268	Hapln4	13.8401	-2.46888	0.616731	-4.00317	6.24990360077685e-05	0.000171401
269	Adcy10	7.85267	-2.4672	0.852646	-2.89358	0.00380877	0.00823112
270	Anks6	7.48711	-2.43313	0.838647	-2.90126	0.00371664	0.00804535
271	Fgd3	10.6782	-2.43109	0.68764	-3.53542	0.000407134	0.00101723
272	Osbpl6	7.48162	-2.42991	0.820983	-2.95976	0.00307882	0.00675224
273	Tnk2os	7.5542	-2.41965	0.852079	-2.8397	0.00451559	0.00964104
274	Pard6g	35.1455	-2.40746	0.381611	-6.30869	2.81414240539716e-10	1.2548679741246e-09
275	Pik3c2b	35.579	-2.3905	0.389883	-6.13134	8.71436698877061e-10	3.7676513179763e-09
276	Ak4	486.423	-2.38409	0.109581	-21.7564	6.01316152188807e-105	3.52297634633394e-103
277	Bgn	48.5421	-2.36622	0.318944	-7.41893	1.18071707218469e-13	6.56136773292261e-13
278	Tmem132a	96.8433	-2.36542	0.230986	-10.2406	1.3046475458429e-24	1.25347462336204e-23
279	Eif5a2	83.4997	-2.35638	0.263864	-8.93029	4.24879525258258e-19	3.14205085294026e-18
280	2200002D01Rik	77.0369	-2.31929	0.252975	-9.16804	4.81701052175419e-20	3.75575062624984e-19
281	Pawr	309.646	-2.31473	0.134737	-17.1797	3.77170581538522e-66	1.23043330168271e-64
282	Sox12	146.028	-2.31199	0.188182	-12.2859	1.07793885615357e-34	1.53651780945664e-33
283	Ckb	47.4844	-2.31036	0.333134	-6.93525	4.05513919647786e-12	2.05825558791525e-11
284	Plscr2	16.5506	-2.30383	0.584475	-3.94171	8.09041223821027e-05	0.000219568
285	F11r	51.7363	-2.28066	0.30792	-7.40667	1.29505596608713e-13	7.17454007611525e-13
286	Dock9	1744.69	-2.27617	0.0578596	-39.3396	0	0
287	Dgat2	13.6884	-2.27374	0.597157	-3.80761	0.000140314	0.000369025
288	Vcam1	859.298	-2.26692	0.0789131	-28.7268	1.76409388280093e-181	2.11015029947704e-179
289	Rnd1	20.1183	-2.26602	0.505678	-4.48116	7.4240013204478e-06	2.24440006220951e-05
290	Prr7	89.1465	-2.22411	0.232037	-9.58514	9.23352082203088e-22	7.84712598457261e-21
291	Rras2	734.686	-2.21837	0.0886046	-25.0368	2.4326531382667e-138	2.0420060319696e-136
292	Tiparp	717.064	-2.20456	0.0882492	-24.981	9.82923505246505e-138	8.15542427416667e-136
293	Ptgfrn	11.171	-2.20342	0.648917	-3.39553	0.000684964	0.00165661
294	Gm14124	13.8475	-2.17574	0.600046	-3.62596	0.000287895	0.000733483
295	Pde4b	76.1565	-2.13181	0.262942	-8.1075	5.1669774371641e-16	3.26438354458862e-15
296	Bcar3	184.531	-2.13053	0.164197	-12.9755	1.68592523328242e-38	2.72827179239411e-37
297	Bhlhe41	100.764	-2.12741	0.216227	-9.83879	7.66268255000169e-23	6.79370879077975e-22
298	Afp	11.3119	-2.12118	0.66676	-3.18132	0.00146607	0.0033811
299	Kcnu1	48.9065	-2.11548	0.318408	-6.64394	3.05406358815209e-11	1.46664532433373e-10
300	Gm2a	11.8891	-2.11324	0.709285	-2.9794	0.00288813	0.0063649
301	Gadd45g	135.252	-2.11065	0.198422	-10.6372	2.00131702021075e-26	2.09074996419979e-25
302	Lamc2	58.1193	-2.08765	0.289395	-7.21383	5.43983829116046e-13	2.89412301079753e-12
303	Fam71f1	16.5038	-2.08498	0.546582	-3.81457	0.000136418	0.00035949
304	Sh3d19	228.966	-2.07796	0.147096	-14.1265	2.60825824953816e-45	5.2582779373414e-44
305	Mcc	207.61	-2.06855	0.164193	-12.5983	2.15683643821609e-36	3.23841320440938e-35
306	Vgf	77.4173	-2.06595	0.260733	-7.9236	2.30722506334189e-15	1.40270684282971e-14
307	Klf4	68.2222	-2.06107	0.268429	-7.67827	1.61247243878316e-14	9.37061918473419e-14
308	Pfkfb3	269.522	-2.0478	0.136788	-14.9707	1.14182892368071e-50	2.63501806599887e-49
309	Crip2	78.96	-2.04204	0.258934	-7.88634	3.11174133322444e-15	1.87987942327877e-14
310	Ccdc114	11.2144	-2.04133	0.669805	-3.04764	0.00230642	0.00517045
311	Gprin1	10.0478	-2.03493	0.681148	-2.9875	0.00281267	0.00620646
312	Ngf	182.644	-2.03137	0.159552	-12.7317	3.9411881806876e-37	6.09610076999891e-36

## Sheet: legend
Dataset EV2. List of downregulated genes in YAP/TAZ dKO cells compared with WT cells.
A total of 312 downregulated genes were listed.
