# Supplementary material for: Hippo pathway controls biopterin metabolism to shield adjacent cells from ferroptosis in lung cancer
Source: EMBO Rep. 2025 Jul 7;26(16):4124–52. doi: 10.1038/s44319-025-00515-4 (PMC12373837; doi:10.1038/s44319-025-00515-4)
Supplement: Supplementary file 7 — Source data Fig. 1 [file 44319_2025_515_MOESM7_ESM.zip]

Archive with 32 entries (28 files):
- Figure 1/
- __MACOSX/._Figure 1
- Figure 1/.DS_Store
- __MACOSX/Figure 1/._.DS_Store
- Figure 1/1A/
- __MACOSX/Figure 1/._1A
- Figure 1/1B/
- __MACOSX/Figure 1/._1B
- Figure 1/1D/
- __MACOSX/Figure 1/._1D
- Figure 1/1A/Diffuse.jpg
- __MACOSX/Figure 1/1A/._Diffuse.jpg
- Figure 1/1A/Hetero.jpg
- __MACOSX/Figure 1/1A/._Hetero.jpg
- Figure 1/1A/Normal lung.jpg
- __MACOSX/Figure 1/1A/._Normal lung.jpg
- Figure 1/1B/heterogeneous_fusion.jpg
- __MACOSX/Figure 1/1B/._heterogeneous_fusion.jpg
- Figure 1/1B/heterogeneous_YAP.jpg
- __MACOSX/Figure 1/1B/._heterogeneous_YAP.jpg
- Figure 1/1B/heterogeneous_CK.jpg
- __MACOSX/Figure 1/1B/._heterogeneous_CK.jpg
- Figure 1/1B/homogeneous_YAP.jpg
- __MACOSX/Figure 1/1B/._homogeneous_YAP.jpg
- Figure 1/1B/homogeneous_fusion.jpg
- __MACOSX/Figure 1/1B/._homogeneous_fusion.jpg
- Figure 1/1B/homogeneous_CK.jpg
- __MACOSX/Figure 1/1B/._homogeneous_CK.jpg
- Figure 1/1D/RFS.pzfx
- __MACOSX/Figure 1/1D/._RFS.pzfx
- Figure 1/1D/CSS.pzfx
- __MACOSX/Figure 1/1D/._CSS.pzfx
