# Supplementary material for: Hippo pathway controls biopterin metabolism to shield adjacent cells from ferroptosis in lung cancer
Source: EMBO Rep. 2025 Jul 7;26(16):4124–52. doi: 10.1038/s44319-025-00515-4 (PMC12373837; doi:10.1038/s44319-025-00515-4)
Supplement: Supplementary file 8 — Source data Fig. 2 [file 44319_2025_515_MOESM8_ESM.zip]

Archive with 22 entries (19 files):
- Figure 2/
- __MACOSX/._Figure 2
- Figure 2/2C/
- __MACOSX/Figure 2/._2C
- Figure 2/2B/
- __MACOSX/Figure 2/._2B
- Figure 2/2C/YAP:TAZ dKO-tdTomato RSL3 0h.tif
- __MACOSX/Figure 2/2C/._YAP:TAZ dKO-tdTomato RSL3 0h.tif
- Figure 2/2C/Mix culture RSL3 10h.tif
- __MACOSX/Figure 2/2C/._Mix culture RSL3 10h.tif
- Figure 2/2C/WT-EGFP RSL3 10h.tif
- __MACOSX/Figure 2/2C/._WT-EGFP RSL3 10h.tif
- Figure 2/2C/Mix culture RSL3 0h.tif
- __MACOSX/Figure 2/2C/._Mix culture RSL3 0h.tif
- Figure 2/2C/WT-EGFP RSL3 0h.tif
- __MACOSX/Figure 2/2C/._WT-EGFP RSL3 0h.tif
- Figure 2/2C/Quantified data.prism
- __MACOSX/Figure 2/2C/._Quantified data.prism
- Figure 2/2C/YAP:TAZ dKO-tdTomato RSL3 10h.tif
- __MACOSX/Figure 2/2C/._YAP:TAZ dKO-tdTomato RSL3 10h.tif
- Figure 2/2B/Mouse YAPTAZ.tif
- __MACOSX/Figure 2/2B/._Mouse YAPTAZ.tif
