# Supplementary material for: Hippo pathway controls biopterin metabolism to shield adjacent cells from ferroptosis in lung cancer
Source: EMBO Rep. 2025 Jul 7;26(16):4124–52. doi: 10.1038/s44319-025-00515-4 (PMC12373837; doi:10.1038/s44319-025-00515-4)
Supplement: Supplementary file 9 — Source data Fig. 3 [file 44319_2025_515_MOESM9_ESM.zip]

Archive with 40 entries (33 files):
- Figure 3/
- __MACOSX/._Figure 3
- Figure 3/3E/
- __MACOSX/Figure 3/._3E
- Figure 3/3B/
- __MACOSX/Figure 3/._3B
- Figure 3/3C/
- __MACOSX/Figure 3/._3C
- Figure 3/3D/
- __MACOSX/Figure 3/._3D
- Figure 3/3F/
- __MACOSX/Figure 3/._3F
- Figure 3/3G/
- __MACOSX/Figure 3/._3G
- Figure 3/3E/western Actin.tif
- __MACOSX/Figure 3/3E/._western Actin.tif
- Figure 3/3E/western GCH1.tif
- __MACOSX/Figure 3/3E/._western GCH1.tif
- Figure 3/3E/western YAP:TAZ.tif
- __MACOSX/Figure 3/3E/._western YAP:TAZ.tif
- Figure 3/3B/western Actin.tif
- __MACOSX/Figure 3/3B/._western Actin.tif
- Figure 3/3B/western GCH1.tif
- __MACOSX/Figure 3/3B/._western GCH1.tif
- Figure 3/3B/western YAP:TAZ.tif
- __MACOSX/Figure 3/3B/._western YAP:TAZ.tif
- Figure 3/3C/Figure 3C.pzfx
- __MACOSX/Figure 3/3C/._Figure 3C.pzfx
- Figure 3/3D/YAP:TAZ dKO.tif
- __MACOSX/Figure 3/3D/._YAP:TAZ dKO.tif
- Figure 3/3D/Figure 3D.pzfx
- __MACOSX/Figure 3/3D/._Figure 3D.pzfx
- Figure 3/3D/WT.tif
- __MACOSX/Figure 3/3D/._WT.tif
- Figure 3/3F/Figure 3F.pzfx
- __MACOSX/Figure 3/3F/._Figure 3F.pzfx
- Figure 3/3G/Figure 3G (serum).prism
- __MACOSX/Figure 3/3G/._Figure 3G (serum).prism
- Figure 3/3G/Figure 3G (density).prism
- __MACOSX/Figure 3/3G/._Figure 3G (density).prism
