# Supplementary material for: Hippo pathway controls biopterin metabolism to shield adjacent cells from ferroptosis in lung cancer
Source: EMBO Rep. 2025 Jul 7;26(16):4124–52. doi: 10.1038/s44319-025-00515-4 (PMC12373837; doi:10.1038/s44319-025-00515-4)
Supplement: Supplementary file 10 — Source data Fig. 4 [file 44319_2025_515_MOESM10_ESM.zip]

Archive with 30 entries (24 files):
- Figure 4/
- __MACOSX/._Figure 4
- Figure 4/4E/
- __MACOSX/Figure 4/._4E
- Figure 4/4B/
- __MACOSX/Figure 4/._4B
- Figure 4/4C/
- __MACOSX/Figure 4/._4C
- Figure 4/4D/
- __MACOSX/Figure 4/._4D
- Figure 4/4F/
- __MACOSX/Figure 4/._4F
- Figure 4/4E/Figure 4E.pzfx
- __MACOSX/Figure 4/4E/._Figure 4E.pzfx
- Figure 4/4B/Figure 4B.pzfx
- __MACOSX/Figure 4/4B/._Figure 4B.pzfx
- Figure 4/4C/western Actin.tif
- __MACOSX/Figure 4/4C/._western Actin.tif
- Figure 4/4C/western GCH1.tif
- __MACOSX/Figure 4/4C/._western GCH1.tif
- Figure 4/4C/western YAP:TAZ.tif
- __MACOSX/Figure 4/4C/._western YAP:TAZ.tif
- Figure 4/4D/Figure 4D.pzfx
- __MACOSX/Figure 4/4D/._Figure 4D.pzfx
- Figure 4/4F/Mix culture RSL3 10h.tif
- __MACOSX/Figure 4/4F/._Mix culture RSL3 10h.tif
- Figure 4/4F/Mix culture RSL3 0h.tif
- __MACOSX/Figure 4/4F/._Mix culture RSL3 0h.tif
- Figure 4/4F/Figure 4F.prism
- __MACOSX/Figure 4/4F/._Figure 4F.prism
