# Supplementary material for: Hippo pathway controls biopterin metabolism to shield adjacent cells from ferroptosis in lung cancer
Source: EMBO Rep. 2025 Jul 7;26(16):4124–52. doi: 10.1038/s44319-025-00515-4 (PMC12373837; doi:10.1038/s44319-025-00515-4)
Supplement: Supplementary file 11 — Source data Fig. 5 [file 44319_2025_515_MOESM11_ESM.zip]

Archive with 18 entries (13 files):
- Figure 5/
- __MACOSX/._Figure 5
- Figure 5/5A/
- __MACOSX/Figure 5/._5A
- Figure 5/5C/
- __MACOSX/Figure 5/._5C
- Figure 5/5D/
- __MACOSX/Figure 5/._5D
- Figure 5/5E/
- __MACOSX/Figure 5/._5E
- Figure 5/5A/Figure 5A.pzfx
- __MACOSX/Figure 5/5A/._Figure 5A.pzfx
- Figure 5/5C/Figure 5C.pzfx
- __MACOSX/Figure 5/5C/._Figure 5C.pzfx
- Figure 5/5D/Figure 5D.prism
- __MACOSX/Figure 5/5D/._Figure 5D.prism
- Figure 5/5E/Figure 5E.pzfx
- __MACOSX/Figure 5/5E/._Figure 5E.pzfx
